# Supplementary material for: Translation of zinc finger domains induces ribosome collision and Znf598-dependent mRNA decay in zebrafish
Source: PLoS Biol. 2024 Dec 5;22(12):e3002887. doi: 10.1371/journal.pbio.3002887 (PMC11620358; doi:10.1371/journal.pbio.3002887)
Supplement: S1 Table — (XLSX) [file pbio.3002887.s008.xlsx]

## Sheet: Sheet1
S1 Table. List of mRNAs upregulated in MZznf598 mutant at 6 hpf
GeneID	MZ6h-AB6h.logFC	logCPM	PValue	FDR	genetype	genename	chromosome	C2H2-ZF
ENSDARG00000074544	0.667696	8.89695	5.45262e-07	0.000132068	protein_coding	znf1007	chr15	57
ENSDARG00000042969	0.430248	9.85654	6.33393e-05	0.00441328	protein_coding	znf1035	chr16	40
ENSDARG00000095890	1.35663	5.847	1.71003e-08	1.06072e-05	protein_coding	znf236	chr16	28
ENSDARG00000075545	0.432847	7.64114	0.000199057	0.0097919	protein_coding	si:dkey-89b17.4	chr19	26
ENSDARG00000104641	0.640796	5.42604	0.000131604	0.00742117	protein_coding	si:ch211-261d7.6	chr16	20
ENSDARG00000086631	8.08092	1.17377	1.33274e-07	4.91219e-05	protein_coding	rnh1	chr22	15
ENSDARG00000109366	1.51527	4.88838	1.13013e-07	4.42176e-05	protein_coding	zgc:173720	chr4	15
ENSDARG00000105067	1.42774	3.75238	4.58537e-05	0.00358491	protein_coding	znf1043	chr4	14
ENSDARG00000114289	0.784656	4.63702	4.36807e-05	0.00354694	protein_coding	znf980	chr4	14
ENSDARG00000114883	1.52403	2.90853	4.91989e-05	0.0037916	protein_coding	CU655961.4	chr15	14
ENSDARG00000086494	1.37932	3.88355	1.88954e-06	0.000331413	protein_coding	znf970	chr15	13
ENSDARG00000116625	0.839357	4.49121	6.96078e-05	0.00468587	protein_coding	znf1141	chr4	13
ENSDARG00000076807	0.979556	6.04007	1.0635e-06	0.000224614	protein_coding	zgc:174268	chr3	12
ENSDARG00000089142	0.964201	4.57703	5.38947e-06	0.000707528	protein_coding	zgc:113119	chr4	12
ENSDARG00000091994	1.53775	2.34847	4.52593e-05	0.00358491	protein_coding	znf1048	chr4	12
ENSDARG00000093254	0.908648	5.88949	1.26275e-06	0.000254874	protein_coding	znf569l	chr4	12
ENSDARG00000093994	1.70746	2.53261	2.55338e-05	0.00240509	protein_coding	znf1058	chr4	12
ENSDARG00000096210	1.16857	4.28653	9.18485e-06	0.00105696	protein_coding	znf1050	chr4	12
ENSDARG00000101137	1.30228	6.15694	5.687e-09	4.13233e-06	protein_coding	znf999	chr4	12
ENSDARG00000101245	1.13914	4.96346	2.77466e-06	0.000446053	protein_coding	znf1063	chr4	12
ENSDARG00000103441	1.15002	3.51314	3.16646e-05	0.00275786	protein_coding	znf1060	chr4	12
ENSDARG00000104074	2.36979	4.32588	1.90151e-09	1.93437e-06	protein_coding	znf1052	chr4	12
ENSDARG00000094558	1.40359	4.18659	8.78135e-07	0.000195901	protein_coding	si:dkeyp-53e4.1	chr4	11
ENSDARG00000096041	1.58567	2.71352	4.37928e-05	0.00354694	protein_coding	si:ch211-162i8.2	chr4	11
ENSDARG00000100842	0.828122	4.55944	6.02823e-05	0.00423508	protein_coding	si:ch211-223a21.4	chr4	11
ENSDARG00000103458	1.01172	5.28935	1.54e-06	0.000290113	protein_coding	znf1126	chr4	11
ENSDARG00000110670	1.8396	3.30659	1.29457e-06	0.000259239	protein_coding	znf1092	chr4	11
ENSDARG00000112541	1.0548	4.79807	2.90913e-06	0.000462407	protein_coding	znf1093	chr4	11
ENSDARG00000114893	1.52912	2.29773	4.03107e-05	0.00336125	protein_coding	znf1038	chr4	11
ENSDARG00000096528	1.09981	5.79909	2.0328e-07	6.71404e-05	protein_coding	si:ch73-236c18.9	chr1	10
ENSDARG00000103400	0.840154	4.37399	0.000124439	0.00717628	protein_coding	si:ch211-161m3.1	chr4	10
ENSDARG00000104561	0.666385	5.45572	4.37869e-05	0.00354694	protein_coding	znf1081	chr4	10
ENSDARG00000112725	1.37625	3.87725	2.62082e-06	0.000430017	protein_coding	si:dkey-22h13.2	chr4	10
ENSDARG00000114437	0.948332	3.44057	0.00011997	0.00699791	protein_coding	zgc:173705	chr4	10
ENSDARG00000116814	0.803348	4.75171	6.40775e-05	0.00443371	protein_coding	CU570894.2	chr22	10
ENSDARG00000093220	1.0511	5.49327	8.18791e-06	0.000977629	protein_coding	znf1127	chr4	9
ENSDARG00000100479	0.63491	5.43331	6.41556e-05	0.00443371	protein_coding	si:dkey-43f9.4	chr4	9
ENSDARG00000103405	1.29715	5.16326	6.73984e-08	2.9189e-05	protein_coding	znf1102	chr4	9
ENSDARG00000104697	0.922814	5.2556	2.3001e-06	0.000387392	protein_coding	si:dkey-57k17.1	chr4	9
ENSDARG00000114536	0.650187	4.86342	0.000164497	0.00859032	protein_coding	si:dkey-149m13.4	chr4	9
ENSDARG00000095135	1.26906	6.1009	1.216e-07	4.61573e-05	protein_coding	si:ch73-266f23.1	chr4	8
ENSDARG00000102008	1.3619	4.44247	2.10957e-07	6.87828e-05	protein_coding	si:dkey-72l17.6	chr4	8
ENSDARG00000102561	1.49599	2.19455	5.25836e-05	0.00389885	protein_coding	AL645691.1	chr4	8
ENSDARG00000114187	11.8385	4.80822	1.4032e-13	3.56862e-09	protein_coding	BX927212.1	chr5	8
ENSDARG00000115564	1.31519	3.01054	2.7791e-05	0.00253327	protein_coding	si:ch211-271g18.4	chr4	8
ENSDARG00000043973	0.483459	8.15145	7.01521e-05	0.00470741	protein_coding	znf292b	chr20	7
ENSDARG00000111550	1.70033	2.07349	3.8787e-05	0.00326633	protein_coding	CABZ01002702.1	chr4	7
ENSDARG00000087530	0.495412	6.99739	0.000143502	0.00783163	protein_coding	wu:fe05a04	chr16	6
ENSDARG00000098094	1.55147	5.48869	3.56335e-06	0.000526953	protein_coding	si:dkey-146c18.5	chr4	6
ENSDARG00000103341	1.5268	3.8086	5.07667e-07	0.00012911	protein_coding	si:ch211-110e21.4	chr3	6
ENSDARG00000092080	1.39963	4.49865	4.80501e-06	0.000646566	protein_coding	znf1044	chr4	5
ENSDARG00000094427	1.09559	3.24446	8.30106e-05	0.00532465	protein_coding	si:dkey-253d23.8	chr22	5
ENSDARG00000096186	1.74614	3.79613	7.61013e-08	3.22568e-05	protein_coding	si:dkey-247i3.5	chr4	5
ENSDARG00000099025	0.966016	3.59354	0.000186666	0.00940058	protein_coding	CU915778.1	chr1	5
ENSDARG00000104485	0.624251	6.45164	3.18756e-05	0.0027652	protein_coding	si:ch1073-224n8.1	chr5	5
ENSDARG00000102837	1.39364	2.84968	5.49126e-05	0.00400154	protein_coding	znf1145	chr4	4
ENSDARG00000077013	0.469518	8.16648	0.000128582	0.00733203	protein_coding	znf280d	chr7	1
ENSDARG00000000183	1.14194	3.79009	0.00011395	0.0067395	protein_coding	ptpn4b	chr22	0
ENSDARG00000000666	1.31848	2.8726	5.57645e-05	0.00402898	protein_coding	creg2	chr9	0
ENSDARG00000002377	0.658726	5.91291	2.79007e-05	0.00253418	protein_coding	mief2	chr1	0
ENSDARG00000002507	3.91259	3.55522	3.48978e-10	5.22072e-07	protein_coding	itga10	chr16	0
ENSDARG00000003308	1.05568	3.81727	5.75767e-05	0.00412476	protein_coding	emc2	chr16	0
ENSDARG00000004174	0.566464	7.96845	0.000172475	0.00893358	protein_coding	cnot1	chr25	0
ENSDARG00000005690	0.951483	3.96398	9.24925e-05	0.00579377	protein_coding	slc25a23a	chr1	0
ENSDARG00000005774	0.424805	9.82289	0.000118964	0.00695515	protein_coding	ddx3xb	chr6	0
ENSDARG00000006003	0.683607	8.7858	1.11989e-06	0.00023047	protein_coding	mycla	chr13	0
ENSDARG00000006487	0.45642	9.57205	4.4373e-05	0.00355377	protein_coding	anp32a	chr7	0
ENSDARG00000006600	0.462838	7.53085	8.31191e-05	0.00532465	protein_coding	lsm14aa	chr25	0
ENSDARG00000008454	0.784729	5.45815	3.8735e-05	0.00326633	protein_coding	cpeb1b	chr7	0
ENSDARG00000009796	1.1379	3.40636	6.9637e-05	0.00468587	protein_coding	klc1a	chr13	0
ENSDARG00000010432	0.60175	6.5624	9.819e-05	0.00603181	protein_coding	eaf2	chr9	0
ENSDARG00000010445	1.26441	5.93189	1.31491e-08	8.57457e-06	protein_coding	trabd	chr18	0
ENSDARG00000010610	1.08804	4.30268	0.000128186	0.00732588	protein_coding	sarm1	chr15	0
ENSDARG00000010956	1.84686	3.11302	3.23329e-06	0.000483699	protein_coding	sh3glb1b	chr2	0
ENSDARG00000011809	0.707399	4.60301	0.00018138	0.00928138	protein_coding	mical1	chr23	0
ENSDARG00000012199	0.570668	8.90479	4.57452e-05	0.00358491	protein_coding	gpt2	chr7	0
ENSDARG00000012467	0.564356	6.38456	5.18049e-05	0.00389572	protein_coding	spint1b	chr20	0
ENSDARG00000012827	0.629111	6.16901	9.30887e-05	0.00581512	protein_coding	mettl3	chr7	0
ENSDARG00000012871	0.665222	6.85661	5.31218e-06	0.000704414	protein_coding	npepl1	chr6	0
ENSDARG00000013025	0.668265	6.12936	1.58622e-05	0.00163323	protein_coding	ints6	chr9	0
ENSDARG00000013302	0.909324	4.83572	3.32043e-05	0.00286255	protein_coding	gpx8	chr8	0
ENSDARG00000013775	2.54863	0.553202	0.000143381	0.00783163	protein_coding	si:dkey-246g23.4	chr18	0
ENSDARG00000013845	0.959707	6.50725	3.60841e-07	9.86763e-05	protein_coding	ttc14	chr22	0
ENSDARG00000014303	0.667453	5.55617	7.36299e-05	0.00491485	protein_coding	vac14	chr25	0
ENSDARG00000015002	1.58724	1.77019	0.000140637	0.00777357	protein_coding	cdh4	chr11	0
ENSDARG00000015053	1.94747	3.5911	6.06932e-07	0.000144257	protein_coding	grip1	chr4	0
ENSDARG00000015236	1.6615	4.0111	4.45423e-06	0.000615652	protein_coding	pycr3	chr20	0
ENSDARG00000016200	0.492769	7.50776	6.48808e-05	0.00445959	protein_coding	trib3	chr11	0
ENSDARG00000016607	1.41021	2.30572	0.000129837	0.00735647	protein_coding	echdc2	chr20	0
ENSDARG00000018096	1.05252	4.8517	2.16325e-06	0.000366772	protein_coding	scap	chr16	0
ENSDARG00000019128	3.54943	4.6807	1.78232e-07	6.04374e-05	protein_coding	tpm4b	chr2	0
ENSDARG00000020086	0.859368	4.06285	0.000195405	0.00968721	protein_coding	nuak1a	chr4	0
ENSDARG00000020449	1.04417	6.50226	7.49288e-07	0.000171675	protein_coding	yipf3	chr13	0
ENSDARG00000020893	1.08881	6.90307	2.37375e-08	1.40394e-05	protein_coding	slc25a55a	chr6	0
ENSDARG00000021539	0.744709	5.19238	0.000150593	0.00804597	protein_coding	ephb2b	chr11	0
ENSDARG00000022424	0.758916	5.22427	5.88268e-05	0.00417	protein_coding	slc26a5	chr4	0
ENSDARG00000025254	1.15537	3.12602	7.62115e-05	0.00501906	protein_coding	s100a10b	chr16	0
ENSDARG00000026236	0.952838	3.84345	0.000165759	0.00863848	protein_coding	zgc:56585	chr21	0
ENSDARG00000027403	0.552214	6.39158	7.91707e-05	0.00514954	protein_coding	zgpat	chr11	0
ENSDARG00000028663	1.8329	1.47665	0.000104386	0.00629088	protein_coding	tek	chr5	0
ENSDARG00000028721	0.902969	6.64843	5.00583e-07	0.000128594	protein_coding	mapk14b	chr11	0
ENSDARG00000028784	3.29451	4.02483	2.69396e-10	4.89377e-07	protein_coding	si:dkey-24p1.6	chr15	0
ENSDARG00000029510	0.736458	4.45288	0.000120501	0.00701275	protein_coding	timm17a	chr11	0
ENSDARG00000030176	2.11562	1.24792	0.000161583	0.00850805	protein_coding	zgc:92429	chr7	0
ENSDARG00000030479	0.822817	6.25822	1.61285e-06	0.000299402	protein_coding	hmgb1b	chr15	0
ENSDARG00000030765	0.580787	6.34351	5.46259e-05	0.00400154	protein_coding	hadh	chr1	0
ENSDARG00000032156	2.00064	3.83561	5.133e-08	2.48755e-05	protein_coding	zgc:171776	chr9	0
ENSDARG00000033012	0.737259	8.44702	3.15933e-06	0.000481126	protein_coding	pcnt	chr6	0
ENSDARG00000034941	1.50667	3.90404	3.51897e-07	9.72765e-05	protein_coding	si:dkey-224e22.2	chr18	0
ENSDARG00000035009	1.46889	3.61637	1.19527e-05	0.00129354	protein_coding	trim35-27	chr14	0
ENSDARG00000035133	0.564271	9.21119	6.17884e-06	0.00078668	protein_coding	pho	chr5	0
ENSDARG00000035564	0.769833	6.37162	2.88142e-05	0.00257124	protein_coding	dgcr8	chr5	0
ENSDARG00000035610	2.17622	3.07658	2.14501e-07	6.90531e-05	protein_coding	zgc:113208	chr5	0
ENSDARG00000039007	0.792603	8.0424	7.79852e-06	0.000942844	protein_coding	eno3	chr23	0
ENSDARG00000039687	7.38106	0.572682	4.88055e-06	0.000653275	protein_coding	zgc:194221	chr22	0
ENSDARG00000039882	1.46578	3.52327	2.07719e-06	0.000359368	protein_coding	ap3s2	chr25	0
ENSDARG00000040033	0.615734	5.25891	0.000153273	0.00817197	protein_coding	trmt11	chr16	0
ENSDARG00000040257	1.59564	2.78627	0.000159452	0.00843474	protein_coding	slc38a11	chr9	0
ENSDARG00000040469	1.38147	2.73385	5.98666e-05	0.00421753	protein_coding	enpp6	chr14	0
ENSDARG00000040988	0.537964	6.13981	0.000174855	0.00900227	protein_coding	tpi1b	chr16	0
ENSDARG00000042116	0.757624	4.9065	0.000184796	0.00936201	protein_coding	trim35-40	chr25	0
ENSDARG00000042780	3.39241	2.06951	7.18852e-07	0.000167723	protein_coding	apoba	chr17	0
ENSDARG00000042962	1.0857	4.80842	1.43829e-06	0.000278374	protein_coding	dgcr2	chr10	0
ENSDARG00000043180	1.79268	5.64332	5.82689e-07	0.000139801	protein_coding	gpd1b	chr22	0
ENSDARG00000043313	1.10215	5.63161	0.000127381	0.00730805	protein_coding	ank2b	chr7	0
ENSDARG00000044062	0.751303	6.04838	0.000142181	0.00780984	protein_coding	ctbp2a	chr17	0
ENSDARG00000044167	1.26597	4.71948	2.13149e-06	0.00036551	protein_coding	padi2	chr6	0
ENSDARG00000044355	1.94606	7.07618	5.03816e-11	1.95662e-07	protein_coding	CT030712.1	chr9	0
ENSDARG00000044820	0.575877	8.67619	3.9235e-05	0.00328231	protein_coding	cstf1	chr11	0
ENSDARG00000044899	1.30956	4.09947	1.17525e-05	0.00127942	protein_coding	tmem183a	chr11	0
ENSDARG00000045514	0.774651	6.24153	4.3856e-06	0.000612828	protein_coding	atp5f1c	chr4	0
ENSDARG00000045893	2.28833	2.22715	5.31801e-06	0.000704414	protein_coding	kctd15a	chr25	0
ENSDARG00000053082	1.17322	5.69626	4.70492e-07	0.000123356	protein_coding	thada	chr13	0
ENSDARG00000053209	2.5933	0.841793	0.000199047	0.0097919	protein_coding	smad6a	chr7	0
ENSDARG00000055045	2.39072	1.3782	0.000177997	0.00912667	protein_coding	casp3b	chr14	0
ENSDARG00000055443	0.818241	5.09263	1.09282e-05	0.00121898	protein_coding	zcchc7	chr1	0
ENSDARG00000055900	0.469177	8.63762	0.00011304	0.00670125	protein_coding	zswim5	chr2	0
ENSDARG00000057575	0.84258	7.92898	1.47147e-07	5.12635e-05	protein_coding	pnp4a	chr11	0
ENSDARG00000059460	0.568263	6.73394	0.000195987	0.00969714	protein_coding	sbf2	chr7	0
ENSDARG00000059558	3.13375	1.84144	2.78067e-06	0.000446053	protein_coding	tecta	chr5	0
ENSDARG00000060308	0.775184	6.44234	1.00489e-06	0.00021658	protein_coding	urb1	chr15	0
ENSDARG00000060521	0.633044	5.79752	0.000169813	0.00881365	protein_coding	rbm27	chr9	0
ENSDARG00000060584	1.18601	4.85138	2.59673e-06	0.000430017	protein_coding	kank1b	chr5	0
ENSDARG00000060841	0.948665	4.68193	2.87057e-05	0.00257057	protein_coding	pik3c2a	chr18	0
ENSDARG00000061124	0.670413	7.46351	4.02094e-06	0.000581938	protein_coding	srpra	chr18	0
ENSDARG00000061684	1.22428	4.33296	2.78871e-06	0.000446053	protein_coding	slc25a17	chr3	0
ENSDARG00000061952	0.900291	5.04468	3.36561e-05	0.00288196	protein_coding	ecpas	chr1	0
ENSDARG00000062846	0.578322	6.59961	4.56964e-05	0.00358491	protein_coding	tmtc3	chr25	0
ENSDARG00000062855	1.1638	3.90816	1.20126e-05	0.00129451	protein_coding	plekhg7	chr18	0
ENSDARG00000063069	0.768103	4.79885	5.29022e-05	0.00391107	protein_coding	gripap1	chr8	0
ENSDARG00000063101	0.690226	6.70955	7.16293e-06	0.000884309	protein_coding	man2a2	chr25	0
ENSDARG00000063732	3.55216	1.4897	4.60409e-06	0.000630884	protein_coding	pde11a	chr9	0
ENSDARG00000068123	1.34002	7.46997	1.2753e-07	4.76961e-05	protein_coding	gkap1	chr8	0
ENSDARG00000069168	1.60382	2.77081	4.78453e-05	0.00370976	protein_coding	si:dkey-73n10.1	chr18	0
ENSDARG00000069361	2.98334	0.577205	8.46145e-05	0.00540683	protein_coding	spa17	chr15	0
ENSDARG00000069542	1.38958	2.43709	0.000100092	0.00610988	protein_coding	si:dkey-8e10.2	chr8	0
ENSDARG00000069934	0.771309	5.01044	3.6527e-05	0.00310687	protein_coding	parp4	chr9	0
ENSDARG00000070080	0.915262	5.83921	2.04437e-06	0.000356113	protein_coding	nbeaa	chr10	0
ENSDARG00000070471	0.725732	6.79785	1.23673e-06	0.00025162	protein_coding	tarbp2	chr6	0
ENSDARG00000070600	1.0319	5.29033	1.65177e-06	0.000302214	protein_coding	dyrk3	chr11	0
ENSDARG00000070957	0.537684	7.21386	0.000162721	0.00855024	protein_coding	im:7160594	chr24	0
ENSDARG00000071629	10.0948	3.08552	8.49584e-11	2.40073e-07	protein_coding	BX511034.1	chr22	0
ENSDARG00000071644	11.3546	4.32794	7.44788e-11	2.36768e-07	protein_coding	si:dkey-19a16.7	chr22	0
ENSDARG00000074085	5.74024	0.7591	1.06867e-06	0.000224614	protein_coding	si:ch1073-188e1.1	chr22	0
ENSDARG00000074098	1.39864	7.12025	3.35144e-10	5.22072e-07	protein_coding	si:ch211-86h15.1	chr11	0
ENSDARG00000074332	0.434681	8.67512	8.8489e-05	0.0056121	protein_coding	SPEN	chr22	0
ENSDARG00000074346	0.547876	5.70286	0.000191085	0.00952876	protein_coding	l3mbtl1b	chr16	0
ENSDARG00000074844	2.01298	3.177	2.27692e-07	7.17689e-05	protein_coding	CABZ01061495.1	chr22	0
ENSDARG00000074899	0.428309	8.60153	0.000184226	0.00936201	protein_coding	taok2a	chr3	0
ENSDARG00000075008	0.774333	5.21149	6.88515e-05	0.0046819	protein_coding	pask	chr2	0
ENSDARG00000075565	2.85396	3.17043	1.27593e-08	8.53936e-06	protein_coding	lzts1	chr8	0
ENSDARG00000075641	5.99678	0.983316	1.6396e-06	0.000302162	protein_coding	steap3	chr9	0
ENSDARG00000075673	0.446197	8.16714	0.000104939	0.00630399	protein_coding	arhgap21b	chr2	0
ENSDARG00000076443	2.55795	0.5742	8.08782e-05	0.00523451	protein_coding	si:dkey-183c6.8	chr7	0
ENSDARG00000076573	7.38544	0.573936	3.23023e-06	0.000483699	protein_coding	si:dkey-88j15.3	chr3	0
ENSDARG00000077009	0.632445	5.43167	9.98594e-05	0.00610988	protein_coding	wdfy4	chr13	0
ENSDARG00000078935	0.869323	6.4581	2.52255e-05	0.00239379	protein_coding	ttll4	chr9	0
ENSDARG00000078994	6.95178	1.84369	4.19495e-09	3.67883e-06	protein_coding	muc2.2	chr25	0
ENSDARG00000079145	4.18043	0.893337	7.76583e-07	0.00017634	protein_coding	CABZ01077217.1	chr22	0
ENSDARG00000079312	0.714311	6.71315	3.54992e-05	0.00302958	protein_coding	kmt2ca	chr24	0
ENSDARG00000079456	2.89643	3.58041	8.08887e-05	0.00523451	protein_coding	si:ch211-149a19.3	chr19	0
ENSDARG00000079530	0.962178	5.46197	5.46571e-06	0.000711778	protein_coding	si:dkey-17m8.1	chr16	0
ENSDARG00000079653	1.20703	7.5876	6.7716e-08	2.9189e-05	protein_coding	cyp2x6	chr25	0
ENSDARG00000079762	3.56905	1.07508	1.05956e-05	0.00119233	protein_coding	si:dkey-253d23.4	chr22	0
ENSDARG00000079783	2.15499	2.7052	8.77435e-07	0.000195901	protein_coding	isg20	chr25	0
ENSDARG00000086075	0.659757	7.91391	2.61999e-06	0.000430017	protein_coding	ttc3	chr10	0
ENSDARG00000086529	1.05406	4.04543	3.1037e-05	0.00272184	protein_coding	si:dkey-90l23.2	chr9	0
ENSDARG00000087277	2.18494	1.98925	1.00434e-05	0.00114539	protein_coding	selenoj	chr2	0
ENSDARG00000087793	1.8971	3.08941	4.19852e-06	0.000596518	protein_coding	si:dkey-54n8.2	chr15	0
ENSDARG00000087954	0.606604	5.55213	0.00010598	0.00634183	protein_coding	rac1b	chr3	0
ENSDARG00000088686	0.849257	8.43337	1.38897e-07	5.01135e-05	protein_coding	hist1h2a11	chr7	0
ENSDARG00000089172	1.8831	1.85803	3.1032e-05	0.00272184	protein_coding	si:ch1073-391i24.1	chr2	0
ENSDARG00000089243	0.866789	5.57327	5.22675e-05	0.00389572	protein_coding	r3hcc1l	chr1	0
ENSDARG00000089536	1.8723	2.35698	4.18168e-06	0.000596518	protein_coding	erbb4b	chr9	0
ENSDARG00000089893	0.545309	7.30232	2.45668e-05	0.00236413	protein_coding	tasora	chr22	0
ENSDARG00000089954	2.21851	2.33164	7.34316e-05	0.00491451	protein_coding	si:ch211-189e2.3	chr17	0
ENSDARG00000090600	2.43637	1.91167	6.02339e-06	0.000773671	protein_coding	si:ch211-213a13.1	chr22	0
ENSDARG00000090847	10.0357	3.02888	5.81085e-10	7.77797e-07	protein_coding	si:ch211-209l18.4	chr22	0
ENSDARG00000092508	0.56551	6.91379	4.62518e-05	0.00359717	protein_coding	si:ch73-376l24.2	chr5	0
ENSDARG00000093048	1.96505	1.73157	5.17076e-05	0.00389572	protein_coding	si:ch211-158d24.4	chr8	0
ENSDARG00000093176	0.90028	5.82959	0.000187334	0.00941555	protein_coding	zgc:77118	chr15	0
ENSDARG00000093411	3.03017	0.450763	2.9632e-05	0.00262579	protein_coding	gad1a	chr9	0
ENSDARG00000094107	0.594967	5.41992	0.000144413	0.00783431	protein_coding	si:ch73-37h15.2	chr5	0
ENSDARG00000094478	3.73818	1.98259	1.42343e-07	5.02786e-05	protein_coding	si:ch1073-75o15.4	chr9	0
ENSDARG00000095281	0.83854	5.8674	2.86145e-05	0.00257057	protein_coding	zgc:152652	chr24	0
ENSDARG00000095328	0.738146	5.40646	2.43093e-05	0.0023507	protein_coding	si:ch211-191i18.4	chr19	0
ENSDARG00000095643	2.65614	2.04926	2.59509e-07	7.58602e-05	protein_coding	si:dkey-253d23.3	chr22	0
ENSDARG00000095741	5.56198	3.1748	1.70124e-09	1.83999e-06	protein_coding	si:ch1073-75o15.3	chr9	0
ENSDARG00000098289	1.03263	5.11872	5.56255e-05	0.00402898	protein_coding	vstm2l	chr6	0
ENSDARG00000098439	0.836132	4.81441	7.386e-05	0.0049173	protein_coding	nr1h3	chr7	0
ENSDARG00000098733	1.65182	2.66113	1.95135e-05	0.00196931	protein_coding	pxdn	chr17	0
ENSDARG00000098936	5.09946	0.23808	3.36507e-05	0.00288196	protein_coding	kif5aa	chr9	0
ENSDARG00000099185	3.37769	1.98554	6.08487e-05	0.00426309	protein_coding	chia.2	chr11	0
ENSDARG00000099438	1.74371	2.00605	2.24136e-05	0.00220086	protein_coding	CABZ01073736.1	chr19	0
ENSDARG00000099465	0.890005	7.30665	1.12301e-07	4.42176e-05	protein_coding	rnf213a	chr3	0
ENSDARG00000100007	2.17421	0.743395	0.000186637	0.00940058	protein_coding	arhgap39	chr20	0
ENSDARG00000100057	0.651106	5.62652	0.000117796	0.00690271	protein_coding	ppfibp1b	chr18	0
ENSDARG00000100131	1.55806	2.71931	2.83421e-05	0.00256512	protein_coding	cdh29	chr7	0
ENSDARG00000100164	1.18963	3.84362	1.11539e-05	0.00122799	protein_coding	si:dkey-16p6.1	chr4	0
ENSDARG00000100279	0.478226	9.38615	2.91011e-05	0.00258776	protein_coding	CU457819.1	chr7	0
ENSDARG00000100376	1.10902	4.12033	4.79541e-06	0.000646566	protein_coding	amdhd2	chr3	0
ENSDARG00000100636	0.418011	8.8727	0.000135239	0.00757578	protein_coding	rbm12	chr11	0
ENSDARG00000101009	0.989435	5.48253	4.02725e-06	0.000581938	protein_coding	cited4b	chr16	0
ENSDARG00000101197	1.49081	6.1277	4.94247e-09	4.05474e-06	protein_coding	si:dkey-238d18.15	chr15	0
ENSDARG00000102060	2.57271	3.60897	5.36869e-09	4.13233e-06	protein_coding	C25H11orf49	chr25	0
ENSDARG00000102398	1.56814	2.43726	4.27909e-05	0.00349922	protein_coding	cnn1b	chr3	0
ENSDARG00000102587	0.452932	7.3588	0.000147271	0.0079244	protein_coding	mios	chr16	0
ENSDARG00000102590	1.32049	3.92985	2.66045e-05	0.00248752	protein_coding	polr3h	chr3	0
ENSDARG00000102593	7.60493	0.749213	8.919e-07	0.000197242	protein_coding	si:ch211-214b16.2	chr3	0
ENSDARG00000103031	1.24977	2.70112	6.50709e-05	0.0044606	protein_coding	znf1029	chr4	0
ENSDARG00000103186	2.32371	1.0307	4.55641e-05	0.00358491	protein_coding	si:ch73-389k6.1	chr4	0
ENSDARG00000103283	0.843672	5.21035	5.17123e-05	0.00389572	protein_coding	si:dkey-238o14.7	chr4	0
ENSDARG00000103394	1.44621	3.41786	0.000138654	0.00769924	protein_coding	kif5ba	chr12	0
ENSDARG00000103603	3.39255	0.516626	7.83569e-05	0.00512994	protein_coding	CABZ01068244.1	chr15	0
ENSDARG00000104267	4.29886	2.49173	1.58596e-08	1.00835e-05	protein_coding	postnb	chr15	0
ENSDARG00000104401	0.804367	7.4465	9.38213e-05	0.00582787	protein_coding	yme1l1b	chr2	0
ENSDARG00000104519	6.89258	0.165711	8.91843e-06	0.00103611	protein_coding	KDELR3	chr3	0
ENSDARG00000104640	5.94869	0.939279	5.24587e-07	0.000129164	protein_coding	BX511034.7	chr22	0
ENSDARG00000104949	6.90074	0.167604	8.91524e-06	0.00103611	protein_coding	slc27a1b	chr1	0
ENSDARG00000105118	0.672208	5.87073	4.42964e-05	0.00355377	protein_coding	NA	chr22	0
ENSDARG00000105641	4.40784	3.796	7.94164e-12	7.35873e-08	protein_coding	si:ch211-98n17.5	chr7	0
ENSDARG00000107086	1.53611	4.70122	4.63605e-08	2.35808e-05	protein_coding	PIEZO2	chr2	0
ENSDARG00000112723	1.63315	3.52383	5.48555e-06	0.000711778	protein_coding	LO018508.1	chr2	0
ENSDARG00000115349	1.63715	3.17343	3.07677e-06	0.000475804	protein_coding	nat14	chr16	0
ENSDARG00000115817	1.32187	5.01422	4.62448e-07	0.00012251	protein_coding	si:dkey-46g23.2	chr3	0
ENSDARG00000116005	0.875682	5.40939	3.80449e-05	0.0032252	protein_coding	zgc:171446	chr3	0
ENSDARG00000116896	6.03371	2.19671	2.72647e-09	2.56813e-06	protein_coding	TMEM233	chr8	0
