# Supplementary material for: Translation of zinc finger domains induces ribosome collision and Znf598-dependent mRNA decay in zebrafish
Source: PLoS Biol. 2024 Dec 5;22(12):e3002887. doi: 10.1371/journal.pbio.3002887 (PMC11620358; doi:10.1371/journal.pbio.3002887)
Supplement: S2 Table — (XLSX) [file pbio.3002887.s009.xlsx]

## Sheet: Sheet1
S2 Table. List of primers
Primer name	Sequence	Purpose
y778znf236fw	TACCATCCTCCCAACCTACTGC	qRT-PCR
y778znf236rv	TCCTGGAAGCTTTGTGTCTGG	qRT-PCR
y1028znf970qPCRfw	GCAGCCAATGTGGGAAGAGT	qRT-PCR
y1028znf970qPCRrv	TGGGTTCTTCAGTGTTCTTCG	qRT-PCR
y1029aps32qPCRfw	TGTGGAGACCCTGGATAAATGC	qRT-PCR
y1029aps32qPCRrv	ATCCCACCCATCACGACTTC	qRT-PCR
y1030piezo2qPCRfw	TCAGGTTCAATGGGCTGTCC	qRT-PCR
y1030piezo2qPCRrv	TTCAGCAAGTACCCCGTCTG	qRT-PCR
y1031mapk14bqPCRfw	GTCCATCATCCACGCCAAAC	qRT-PCR
y1031mapk14bqPCRrv	GTGGCAGGCGAGAAAACATC	qRT-PCR
y289ddx4qPCRfw	CCAGAGTCTGACACTCCATTAGCTC	qRT-PCR
y289ddx4qPCRrv	GAGCACTGAAGGCAACTTCCTC	qRT-PCR
y317gstmqPCRfw	GCTCCTGCACCTCATTTTGAAG	qRT-PCR
y317gstmqPCRrv	ACCGGTGTATTCCAACAGCAG	qRT-PCR
y330trmt11qPCRfw	TGGCATCTAAATGGCTTGTCAG	qRT-PCR
y330trmt11qPCRrv	TGACCCCACAGTTCAAAAGC	qRT-PCR
y696sfGFPecqPCRfw	CTGACCTATGGCGTGCAGTG	qRT-PCR
y696sfGFPecqPCRrv	TGGTGCGTTCCTGCACATAG	qRT-PCR
y1037znf1093qPCRfw	GAAACATTCACAGTCAAACAGGAAG	qRT-PCR
y1037znf1093qPCRrv	CAATTTTGACATGATGTTCCTCCTC	qRT-PCR
y1047qPCRznf1007fw	CAAACAGGAAGATGCTGAGGAAG	qRT-PCR
y1047qPCRznf1007rv	TCAAGGCCTACTTGGTGATCG	qRT-PCR
y1048qPCRznf292bfw	AGGAGTCCGCGTCGCAATAC	qRT-PCR
y1048qPCRznf292brv	GCCGTGATGTACACCTCCAG	qRT-PCR
y1066znf1102qPCRfw	GAAGCGACTGATCTTCACACTG	qRT-PCR
y1066znf1102qPCRrv	CAATTTTGACATGATGTTCCTCCTC	qRT-PCR
y1081si:ch73−266f23.1qPCRfw	TGAAGGTCCGAGGATCACAG	qRT-PCR
y1081si:ch73−266f23.1qPCRrv	TCTTCTTTCAGCACCATCAGC	qRT-PCR
y288bact1qPCRfw	TTGTTGGACGACCCAGACATC	qRT-PCR
y288bact1qPCRrv	ATGGGGTATTTGAGGGTCAGG	qRT-PCR
y763qPCR18Sfw	GGGAGTATGGTTGCAAAGCTG	qRT-PCR
y763qPCR18Srv	CCCGTGTTGAGTCAAATTAAGC	qRT-PCR
y1084chr4ZFmetaqPCRfw	ATGGCGTTTATTAAAGAGGAGAGTG	qRT-PCR/Genomic qPCR
y1084chr4ZFmetaqPCRrv	CTGCAGATCTTCCTGTTTGACTG	qRT-PCR/Genomic qPCR
y1097chr4ZFmetaINTrv	TGAGGATCAAATGACTGAGTTGG	qRT-PCR
y1086chr1rpl24qPCRfw	GCACACGTCGTGCAGTAAAG	Genomic qPCR
y1086chr1rpl24qPCRrv	GGTTCCTCTTGGCCAGAATC	Genomic qPCR
y300PATuniversalC10	GGTAATACGACTCACTATAGCGAGACCCCCCCCCCTT	PAT assay
y890znf236PATRvA0	GGTAATACGACTCACTATAGCGAGACCCCCCCCCCTTCTGAGAAAGAACAGAACATTTATTC	PAT assay
y891znf236PATfw2	TGCCGTTGTCAGTATGTCAGAC	PAT assay
y915znf236ORF1dLUCfw	GACGATGACAAGGAATTCCCGCGGGGCCGACCACGAAAACAAAG	Plasmid construction
y915znf236ORF1dLUCrv	AGCTCCGCTTCCCTCGAGCCTTAAACCAGTGTGCAGACGCTG	Plasmid construction
y916znf236ORF2dLUCfw	GACGATGACAAGGAATTCACTCATGAGAAACCATACAAGTGC	Plasmid construction
y916znf236ORF2dLUCrv	AGCTCCGCTTCCCTCGAGGGGCTTTGTGTTCAAATGG	Plasmid construction
y917znf236ORF3dLUCfw	GACGATGACAAGGAATTCGGAGAGAAACCGTATCGGTGTAAC	Plasmid construction
y917znf236ORF3dLUCrv	AGCTCCGCTTCCCTCGAGAGGAACCGAACCGTCTCCAG	Plasmid construction
y918znf236ORF4dLUCfw	GACGATGACAAGGAATTCGTCTCTTTAGCAGAGGGTCTTGC	Plasmid construction
y918znf236ORF4dLUCrv	AGCTCCGCTTCCCTCGAGTGGGAAGACTGTGGGAAT	Plasmid construction
y929znf236ORF1Afw	CCGGAATTCCCGCGGGGCCGACCACGAAAACAAAG	Plasmid construction
y929znf236ORF1Arv	CCGCTCGAGTTGTGTCACGAACTCTTTGCTG	Plasmid construction
y930znf236ORF1Bfw	CCGGAATTCTTTATCCTGCAGAGTCAGCTTTC	Plasmid construction
y930znf236ORF1Brv	CCGCGCGAGCATACATGGGAAGAGAGGAACAC	Plasmid construction
y931znf236ORF1Cfw	CCGGAATTCCACATGTGTCAGCATTGTCC	Plasmid construction
y931znf236ORF1Crv	CCGCTCGAGTGAACTGGCCATCGGGGAAAC	Plasmid construction
y955znf236ORF1Drv2	CCGCTCGAGCCTTAAACCAGTGTGCAGACGC	Plasmid construction
y956znf236ORF1Dfw2	CCGGAATTCCAGCAAGCTTTGGAGAACAGC	Plasmid construction
y1042znf2361BZincLucFw	CCGGAATTCATCGATCGAAGGGGATTCAAG	Plasmid construction
y1042znf2361BZincLucRv	CCGCTCGAGCATACATGGGAAGAGAGGAAC	Plasmid construction
y1129LacZN1650fw	CCGgaattcGCGGATCCCGTCGTTTTACAAC	Plasmid construction
y1129LacZN1650rv	CCGctcgagCGCCTGCCAGTATTTAGCGAAAC	Plasmid construction
KI279_NBLucEcoRI_lacZ13-F	GGATGACGATGACAAGgaattcGTCGTTTTACAACGTCGTGACT	Plasmid construction
KI280_NBLucXhoI_lacZ612-R	TTAGTAGCTCCGCTTCCggtaccctcgagAATGCCGCTCATCCGCCA	Plasmid construction
y736znf598ex1check2Fw	CCAGGACATCGACCTGTTC	Genotying PCR
y736znf598ex1check2Rv	CACAGCACCCGCATCTTG	Genotying PCR
ZNF768_F	AGAGGCAACATGAGTGAGAATG	qRT-PCR (human)
ZNF768_R	GGTTCAAGCCCAAATGGTATCT	qRT-PCR (human)
ZNF100_F	TGGGAGATCCACAGCTAAGA	qRT-PCR (human)
ZNF100_R	CCTTGAGAGGACACATTCCATAC	qRT-PCR (human)
ZBTB7A_F	AGGGCGTCATGGACTACTA	qRT-PCR (human)
ZBTB7A_R	CTTGGCTCGGATCTTCTTCTC	qRT-PCR (human)
