# Supplementary material for: Translation of zinc finger domains induces ribosome collision and Znf598-dependent mRNA decay in zebrafish
Source: PLoS Biol. 2024 Dec 5;22(12):e3002887. doi: 10.1371/journal.pbio.3002887 (PMC11620358; doi:10.1371/journal.pbio.3002887)
Supplement: S1 Data — (XLSX) [file pbio.3002887.s010.xlsx]

## Sheet: Fig.1D
Genotype	Stage	Body length
Wildtype	2dpf	3.43625
Wildtype	2dpf	3.06913
Wildtype	2dpf	3.28912
Wildtype	2dpf	3.3246
Wildtype	2dpf	3.15228
Wildtype	2dpf	3.45543
Wildtype	2dpf	3.54015
Wildtype	2dpf	3.28619
Wildtype	2dpf	3.31896
Wildtype	2dpf	3.38667
Wildtype	2dpf	3.27533
Wildtype	2dpf	3.38657
Wildtype	2dpf	3.38179
Wildtype	2dpf	3.43018
Wildtype	2dpf	3.35983
Wildtype	2dpf	3.26074
Wildtype	2dpf	3.13459
Wildtype	2dpf	3.35153
Wildtype	2dpf	3.33539
Wildtype	2dpf	3.36263
MZznf598	2dpf	3.31344
MZznf598	2dpf	3.21548
MZznf598	2dpf	3.11478
MZznf598	2dpf	3.42984
MZznf598	2dpf	3.38324
MZznf598	2dpf	3.26472
MZznf598	2dpf	3.30925
MZznf598	2dpf	3.29609
MZznf598	2dpf	3.45641
MZznf598	2dpf	3.28895
MZznf598	2dpf	3.13714
MZznf598	2dpf	3.27296
MZznf598	2dpf	3.39547
MZznf598	2dpf	3.33725
MZznf598	2dpf	3.2898
MZznf598	2dpf	3.29799
MZznf598	2dpf	3.41882
MZznf598	2dpf	3.32368
MZznf598	2dpf	3.258
MZznf598	2dpf	3.50357
Wildtype	5dpf	4.15843
Wildtype	5dpf	4.02295
Wildtype	5dpf	4.10611
Wildtype	5dpf	4.15239
Wildtype	5dpf	4.20602
Wildtype	5dpf	4.15113
Wildtype	5dpf	4.25498
Wildtype	5dpf	4.17362
Wildtype	5dpf	4.11943
Wildtype	5dpf	4.15115
Wildtype	5dpf	3.89342
Wildtype	5dpf	4.21204
Wildtype	5dpf	4.24086
Wildtype	5dpf	4.14796
Wildtype	5dpf	4.23298
Wildtype	5dpf	4.11943
Wildtype	5dpf	4.1723
Wildtype	5dpf	4.15362
Wildtype	5dpf	4.2021
Wildtype	5dpf	4.13582
MZznf598	5dpf	4.12411
MZznf598	5dpf	4.01972
MZznf598	5dpf	4.05943
MZznf598	5dpf	4.01767
MZznf598	5dpf	4.18627
MZznf598	5dpf	4.26445
MZznf598	5dpf	3.98239
MZznf598	5dpf	4.11129
MZznf598	5dpf	3.89049
MZznf598	5dpf	4.10429
MZznf598	5dpf	4.09474
MZznf598	5dpf	4.09243
MZznf598	5dpf	4.08262
MZznf598	5dpf	4.22324
MZznf598	5dpf	3.97035
MZznf598	5dpf	4.08809
MZznf598	5dpf	4.10872
MZznf598	5dpf	4.19023
MZznf598	5dpf	3.96403
MZznf598	5dpf	3.98488
Wildtype	9dpf	4.63486
Wildtype	9dpf	4.65023
Wildtype	9dpf	4.7847
Wildtype	9dpf	4.53744
Wildtype	9dpf	4.28945
Wildtype	9dpf	4.57831
Wildtype	9dpf	4.60288
Wildtype	9dpf	4.87815
Wildtype	9dpf	4.63023
Wildtype	9dpf	4.70349
Wildtype	9dpf	4.70356
Wildtype	9dpf	4.68386
Wildtype	9dpf	4.69205
Wildtype	9dpf	4.54193
Wildtype	9dpf	4.60023
Wildtype	9dpf	4.66232
Wildtype	9dpf	4.76459
Wildtype	9dpf	4.30428
Wildtype	9dpf	4.46016
Wildtype	9dpf	4.49031
MZznf598	9dpf	4.39524
MZznf598	9dpf	4.52925
MZznf598	9dpf	4.53962
MZznf598	9dpf	4.39423
MZznf598	9dpf	4.52385
MZznf598	9dpf	4.58579
MZznf598	9dpf	4.37786
MZznf598	9dpf	4.43963
MZznf598	9dpf	4.47791
MZznf598	9dpf	4.418
MZznf598	9dpf	4.70503
MZznf598	9dpf	4.42499
MZznf598	9dpf	4.48557
MZznf598	9dpf	4.57359
MZznf598	9dpf	4.4038
MZznf598	9dpf	4.69189
MZznf598	9dpf	3.8929
MZznf598	9dpf	4.2756
MZznf598	9dpf	4.23695
MZznf598	9dpf	4.4796

## Sheet: Fig.2B, C, E
Fig.2B
	1 hpf	6hpf	Both
Up	180	247	53
Down	243	258	74
Fig.2C
	Category	Term	FDR
Up	UP_SEQ_FEATURE	DOMAIN:C2H2-type	0.0005845
	UP_KW_DOMAIN	KW-0863~Zinc-finger	0.002656
Down	GOTERM_CC_DIRECT	GO:0005615~extracellular space	0.000623881
Fig.2E
	>1cpm@6h	up p<0.01	down p<0.01
C2H2-ZF genes	882	57	18
All genes	15245	247	258
%	0.057855	0.230769	0.0697674
	>1cpm@6h	up p<0.01	down p<0.01
RING genes	282	4	5
All genes	15245	247	258
%	0.0184979	0.0161943	0.0193798

## Sheet: Fig.2D
genename	MZ6h-WT6h.logFC	FDR.log10	flag
slc35a5	-0.185091	0.0545567	ns.others
nrf1	0.00193281	0	ns.others
ube2h	0.0614346	0.0365187	ns.others
slc9a3r1a	-0.162261	0.204852	ns.others
dap	0.055409	0	ns.others
itsn1	-0.179043	0.254315	ns.others
myh10	-0.189264	0.374303	ns.others
tmem267	-0.323374	0.289101	ns.others
thraa	-0.258163	0.0835832	ns.others
itsn2a	-0.833762	0.551539	ns.others
ptpn4b	1.14194	2.17137	sig.others
sema6e	-0.360699	0.151127	ns.others
krt97	-0.378839	1.18484	ns.others
usp49	0.153165	0	ns.others
slc40a1	-0.113067	0.000224513	ns.others
dcaf8	-0.127835	0	ns.others
BX927212.1	11.8385	8.4475	sig.C2H2
triob	-0.432898	0.254327	ns.others
pde6a	-0.126445	0	ns.others
matr3l1.1	0.0786549	0.0795733	ns.others
si:ch73-314g15.3	0.221106	0.125315	ns.others
slc39a13	0.131424	0.137616	ns.others
cntn2	1.56755	1.74426	ns.others
pms1	0.157066	0.125315	ns.others
upf3b	-0.0330198	0	ns.others
stx1b	0.941751	0.436562	ns.others
ankar	-0.315792	0.087837	ns.others
ofd1	0.0835636	0	ns.others
asdurf	-0.0952546	0.0911332	ns.others
gtf2e1	0.135233	0.145913	ns.others
slc1a4	-0.299329	0.07992	ns.others
ttn.1	-0.0829882	0.079033	ns.others
znf281a	0.0945845	0.107886	ns.C2H2
ell	0.258648	0.382863	ns.others
zgc:153499	0.785936	0.514887	ns.others
dnah6	0.442186	0.0969676	ns.others
ptpn4a	2.79e-05	0	ns.others
osgepl1	-0.296034	0.208959	ns.others
creg2	1.31848	2.3948	sig.others
sypl2b	-0.445044	0.274985	ns.others
daxx	-0.12784	0.191713	ns.others
slc6a22.1	0.197025	0.0946863	ns.others
lcmt2	0.101175	0.00208214	ns.others
znf511	-0.389405	0.25751	ns.others
spi1b	0.685268	0.135217	ns.others
scfd1	0.159763	0.18971	ns.others
nr4a1	0.295144	0.0923082	ns.others
telo2	0.14526	0.0461664	ns.others
snx9a	0.44246	0.785133	ns.others
dstyk	0.214236	0.610139	ns.others
mapk14a	-0.142986	0.125315	ns.others
scrib	0.0272859	0	ns.others
zgc:56699	-0.0432996	0.0193952	ns.others
skap2	-0.0401623	0	ns.others
unk	-0.68879	0.402516	ns.others
si:dkey-19a16.7	11.3546	6.62568	sig.others
ncor2	0.538951	0.79795	ns.others
myh9b	0.00530172	0	ns.others
znf384l	0.410331	0.876441	ns.C2H2
bysl	0.0264703	0	ns.others
slc17a6a	-1.18409	0.515554	ns.others
dicer1	0.349554	0.888994	ns.others
matr3l1.1	0.0056625	0	ns.others
hsd17b8	0.0119511	0	ns.others
arl14ep	-0.16665	0.208959	ns.others
mycbp2	-0.131749	0.165157	ns.others
puf60b	0.113893	0.200046	ns.others
srrm1	-0.301978	0.749893	ns.others
pcgf1	-0.0701042	0	ns.others
gas2a	0.18065	0	ns.others
g2e3	-0.0808717	0.120828	ns.others
mctp2a	-0.2983	0.596697	ns.others
actn3b	-0.0955431	0	ns.others
inppl1b	-0.0395569	0	ns.others
mier1b	-0.270752	0.349481	ns.others
adam8a	0.33312	0.145725	ns.others
mhc1zea	-0.380502	0.208959	ns.others
sp3a	0.204463	0.513041	ns.C2H2
tomm34	0.0118759	0	ns.others
kifc1	0.0116931	0	ns.others
csmd2	0.252166	0.0447789	ns.others
echs1	0.247321	0.364115	ns.others
nfyal	-0.104163	0.031037	ns.others
gpm6bb	-0.0769732	0	ns.others
flot1a	-0.246663	0.125315	ns.others
strn3	-0.0227503	0	ns.others
gulp1a	-0.758345	0.608558	ns.others
fkbp8	0.0596441	0.00802567	ns.others
noc2l	-0.0216358	0	ns.others
tnxba	-0.152441	0	ns.others
slc29a2	0.19589	0.0269087	ns.others
ptpra	-0.157551	0.187283	ns.others
stim2b	-0.360624	0.219877	ns.others
nup155	-0.0100122	0	ns.others
atp5po	-0.0437577	0	ns.others
kcnh6a	-0.480981	0.125315	ns.others
zgc:112148	-0.45334	0.125315	ns.others
tnfrsf21	0.348134	0.15823	ns.others
zmp:0000000521	-1.334	1.95889	ns.others
cfap43	-0.818076	0.684763	ns.others
zgc:112982	-0.0742827	0.0850237	ns.others
nalcn	-0.45708	0.0887825	ns.others
aff4	0.269975	0.795156	ns.others
atp1a1a.4	0.274498	0.125315	ns.others
phgdh	0.0170711	0	ns.others
nav2b	-0.187755	0.246977	ns.others
stx3a	-0.141202	0.0573075	ns.others
ppm1ba	0.0507287	0.0200311	ns.others
tuba1a	-1.24482	0.917022	ns.others
stt3b	-0.283556	0.382662	ns.others
man2b1	-0.216471	0.222474	ns.others
manea	0.113217	0	ns.others
drd4-rs	-1.38194	0.559081	ns.others
pink1	0.00277221	0	ns.others
klhl15	-0.0821564	0.0387943	ns.others
dnajc1	0.0162817	0	ns.others
pfkfb3	0.051658	0	ns.others
dock5	-0.228737	0.497296	ns.others
txlng	0.139885	0.209792	ns.others
fkbp16	0.201997	0.0422504	ns.others
myhb	-0.620566	0.556786	ns.others
adamts18	-0.294542	0.388871	ns.others
lmcd1	-0.409957	0.182776	ns.others
rxrbb	-0.339296	0.216011	ns.others
grb10a	-0.118796	0.107835	ns.others
ppil2	-0.341557	0.527603	ns.others
rictorb	0.196145	0.222474	ns.others
pygb	0.0295349	0	ns.others
si:ch73-132k15.2	1.12281	0.362966	ns.others
tox4a	0.0240325	0	ns.others
pfkfb2b	-0.383366	0.125315	ns.others
brf2	0.408198	0.304608	ns.others
adss2	0.315733	0.108686	ns.others
mnat1	0.0311852	0	ns.others
csnk2a1	-0.196977	0.486658	ns.others
stam	0.170463	0.200046	ns.others
cwf19l1	0.35979	1.52157	ns.others
celf2	-0.25882	0.0109983	ns.others
cacnb1	0.143417	0.08015	ns.others
tra2b	0.120102	0.187283	ns.others
aplnra	0.150287	0.282387	ns.others
itfg2	-0.233402	0.110267	ns.others
igbp1	0.320872	0.356207	ns.others
chmp2bb	-0.00596985	0	ns.others
bach1b	0.220354	0.0899761	ns.others
pygl	0.424737	1.41891	ns.others
stk25a	0.258346	0.09965	ns.others
BX511034.1	10.0948	6.61966	sig.others
rtca	-0.00672742	0	ns.others
tbx3a	-0.583408	0.320001	ns.others
scocb	-0.250244	0.174005	ns.others
C5H9orf78	0.237712	0.345876	ns.others
sypb	0.542528	0.125457	ns.others
plpp2a	-0.369949	0.125315	ns.others
mmp14a	-0.176783	0.0484879	ns.others
psmb6	-0.358298	0.639836	ns.others
tbxas1	-0.0384412	0	ns.others
epb41l3a	-0.0425613	0	ns.others
mrpl41	-0.821126	1.14552	ns.others
dcaf13	0.0557097	0.0401895	ns.others
zfand5b	0.0578848	0.0540162	ns.others
mcoln1a	0.061096	0.00620466	ns.others
si:ch211-197g15.6	0.132952	0	ns.others
ankrd22	-0.213818	0.0491783	ns.others
arsh	0.468724	0.125315	ns.others
gins2	-0.151936	0	ns.others
me3	0.1986	0.030056	ns.others
lhx8a	-0.295372	0.125315	ns.others
frmd6	-0.0526241	0.0181121	ns.others
fam102bb	-0.0600996	0	ns.others
dlc	-0.649957	1.3687	ns.others
sgf29	0.652038	0.892333	ns.others
tubb4b	-0.152227	0.336674	ns.others
cyp11a1	0.228165	0.121505	ns.others
tagapa	0.218661	0.338711	ns.others
shpk	0.022237	0	ns.others
ubald1a	-0.319151	0.659422	ns.others
cers5	-0.349891	0.739558	ns.others
UBB	0.0806767	0.0904042	ns.others
mief2	0.658726	2.59616	sig.others
atm	-0.439617	0.673047	ns.others
cry-dash	0.184388	0.0642311	ns.others
gale	-0.00413802	0	ns.others
ercc3	-0.637119	0.517232	ns.others
nusap1	-0.299868	0.759991	ns.others
si:ch211-225b11.1	0.481674	0.110452	ns.others
pde4cb	0.183678	0	ns.others
prdm1a	0.0662574	0	ns.C2H2
arhgef37	0.346409	0.653282	ns.others
rdh14b	-0.0296034	0	ns.others
ercc6l	-0.0961145	0.147678	ns.others
noc3l	-0.432801	1.24873	ns.others
itgb6	-1.12989	0.440809	ns.others
C7H16orf87	-0.00638566	0	ns.others
si:ch211-209l18.4	10.0357	6.10913	sig.others
zgc:153911	-0.120847	0	ns.others
hsdl2	-0.0111099	0	ns.others
tm9sf4	-0.0270821	0	ns.others
smu1a	-0.204682	0.233207	ns.others
rundc3ab	0.179541	0.0371105	ns.others
eif3eb	0.359077	0.885634	ns.others
mapkapk2a	0.0402684	0	ns.others
tmod2	0.293606	0.413608	ns.others
mylpfb	1.50188	0.733923	ns.others
ruvbl1	-0.114009	0.161864	ns.others
pabpc1l	0.192138	0.102424	ns.others
irx7	0.33818	0.762297	ns.others
rnf145a	0.141444	0.0769327	ns.others
rpa3	0.154009	0.156563	ns.others
anxa11b	-0.109145	0.0907366	ns.others
b4galt1	-0.213607	0.149875	ns.others
FAM184A	-0.0552558	0	ns.others
sh3gl1b	0.16758	0.0855014	ns.others
stxbp5a	0.408607	0.197083	ns.others
mapre1b	-0.0932989	0.13164	ns.others
kcnj1b	-0.173663	0.0564381	ns.others
ATG14	0.0489689	0	ns.others
tbcela	-0.0711571	0.00481924	ns.others
fam113	0.650349	1.74192	ns.others
rabif	-0.862124	0.243937	ns.others
her11	0.160283	0.0493302	ns.others
ncl	-0.110806	0.125315	ns.others
utp15	-0.141841	0.231922	ns.others
sdc2	-0.0488919	0.007664	ns.others
tdh	0.0851274	0	ns.others
sema6d	-0.23395	0.196467	ns.others
phf20a	-0.280638	0.288412	ns.C2H2
pdcd2l	-0.329677	0.152932	ns.others
dedd1	0.0264003	0	ns.others
tle3a	0.255341	0.194071	ns.others
ap2m1a	0.0753958	0.0547556	ns.others
atp1a1a.1	0.047762	0.024719	ns.others
arcn1a	-0.104799	0.125315	ns.others
meis3	0.258161	0.0479302	ns.others
cog8	0.0679454	0	ns.others
cep57l1	0.168906	0.208959	ns.others
trmt2a	-0.0980315	0	ns.others
col4a4	0.110745	0	ns.others
si:dkey-28b4.8	-0.24356	0.171376	ns.others
zgc:113210	0.0702734	0.0204064	ns.others
reps1	0.265817	0.544705	ns.others
vps50	0.493168	0.153337	ns.others
aven	0.14813	0.125315	ns.others
si:ch211-160o17.2	-0.999149	0.668076	ns.others
tjp3	0.135701	0.236986	ns.others
adipor1a	0.201673	0.123554	ns.others
sec31b	-0.0735535	0.0295483	ns.others
meis1a	0.700736	0.244639	ns.others
bgnb	-0.30906	0.0575482	ns.others
abcd3b	-0.309475	0.356066	ns.others
ppp6c	0.0630678	0.0560551	ns.others
smo	0.0790217	0.0436968	ns.others
gpr34b	-0.112646	0	ns.others
pdap1b	-0.137118	0.0803871	ns.others
a1cf	-0.203428	0.199642	ns.others
ss18	0.111466	0.135396	ns.others
phc1	-0.213773	0.369592	ns.others
cep135	-0.171684	0.198672	ns.others
itpkca	-0.0604089	0	ns.others
prkcea	0.0128122	0	ns.others
ube2al	-0.239588	0.488987	ns.others
hdac8	0.270946	0.565215	ns.others
limk1b	-0.762125	0.349481	ns.others
scnm1	0.348932	0.622464	ns.others
eif4a1b	0.151155	0.125315	ns.others
hspa9	0.0314308	0	ns.others
CABZ01111496.1	-0.220388	0.0969676	ns.others
sorbs2a	0.320094	0.0293166	ns.others
fgfr1op	-0.261661	0.240227	ns.others
cd276	0.353302	0.12648	ns.others
gorasp1a	0.162011	0.244089	ns.others
btbd7	0.294454	0.63739	ns.others
mybphb	0.588317	0.125315	ns.others
spire2	0.417307	0.125315	ns.others
stambpl1	0.060477	0	ns.others
ubxn6	-0.262842	0.14797	ns.others
oclnb	-0.0585113	0	ns.others
kdm5bb	-0.0170505	0	ns.others
rcan1a	-0.294153	0.136273	ns.others
ada	-0.510972	0.138357	ns.others
zgc:123105	0.180281	0.349481	ns.others
pxmp2	0.164401	0.125315	ns.others
skp1	0.291877	0.904464	ns.others
nudt21	-0.0693941	0.0457192	ns.others
nfkbil1	-0.222401	0.129366	ns.others
nr2f6b	-0.0633292	0	ns.others
mlst8	0.031596	0	ns.others
magi1b	-0.0509697	0.0167457	ns.others
stx5al	-0.0489721	0	ns.others
psmd1	-0.390006	1.05399	ns.others
rassf7b	0.125365	0.125315	ns.others
wdr21	0.0685931	0	ns.others
foxm1	0.106458	0.103944	ns.others
ngly1	-0.254427	0.417348	ns.others
chchd6a	0.0771989	0.00557742	ns.others
mterf3	-0.202021	0.0946863	ns.others
naa15a	0.155774	0.391712	ns.others
anxa2a	0.224102	0.00845414	ns.others
urb2	0.501883	0.784043	ns.others
bin2a	-0.218728	0.0872645	ns.others
gdf9	-0.12704	0	ns.others
nup88	0.284656	0.760623	ns.others
gbp3	0.568745	0.340915	ns.others
pik3cd	0.329975	0.141942	ns.others
zbtb22b	0.239049	0.23481	ns.C2H2
clcn3	0.239366	0.419896	ns.others
dhps	-0.887066	1.95655	ns.others
pik3ip1	-0.513275	0.630009	ns.others
wdr12	-0.0804872	0.0458737	ns.others
sox9a	-0.208861	0.0509765	ns.others
muc2.2	6.95178	5.43429	sig.others
stx16	0.122478	0.0269087	ns.others
TMEM233	6.03371	5.59038	sig.others
pank2	0.334674	0.0635099	ns.others
eps8l1b	0.141854	0.190061	ns.others
fam91a1	0.0723285	0	ns.others
slf2	0.613187	0.484684	ns.others
commd2	0.271592	0.278538	ns.others
gng12a	-0.60033	0.609398	ns.others
si:ch211-266g18.6	1.30597	0.762297	ns.others
cwc25	-0.353141	0.911927	ns.others
asb8	0.0757856	0	ns.others
col4a3	-0.0398988	0	ns.others
rbpja	0.233875	0.749738	ns.others
fgf8a	0.248522	0.359286	ns.others
tenm1	-0.736269	0.724618	ns.others
foxa2	0.38038	0.401441	ns.others
chrna5	-0.732474	0.312787	ns.others
igf2bp2a	0.354661	0.220135	ns.others
hnrnpdl	0.00461701	0	ns.others
dhrs7	-0.268798	0.0880365	ns.others
ippk	0.216638	0.460596	ns.others
steap3	5.99678	3.51976	sig.others
BX511034.7	5.94869	3.88886	sig.others
ppp1caa	0.0540044	0.0250647	ns.others
nup93	0.0755639	0.0369891	ns.others
si:ch1073-188e1.1	5.74024	3.64856	sig.others
anks1b	-0.486261	0.125315	ns.others
impa1	0.140198	0.0366023	ns.others
aprt	-0.187837	0.0975247	ns.others
tbc1d14	0.0175291	0	ns.others
psma5	-0.0150027	0	ns.others
mak16	-0.403684	1.58696	ns.others
tcea1	0.0822175	0.120862	ns.others
adarb1b	0.418261	0.875588	ns.others
dohh	-0.137407	0.0308928	ns.others
hsp90b1	-0.0328738	0	ns.others
dctn5	-0.429703	0.378716	ns.others
kif5aa	5.09946	2.54031	sig.others
pla2g7	-0.357723	0.158612	ns.others
surf1	0.246529	0.222474	ns.others
rpl3	0.228259	0.527169	ns.others
nr2f6a	-0.131846	0.204852	ns.others
arih1	-0.00373728	0	ns.others
clockb	-0.0530419	0	ns.others
mogat3b	-0.362392	0.146709	ns.others
tfg	-0.377831	0.668076	ns.others
zfyve19	0.064486	0	ns.others
tmem59l	0.213514	0.09965	ns.others
cryl1	1.16298	1.47529	ns.others
runx1t1	-0.822562	0.241147	ns.others
eif5	0.0407054	0	ns.others
hars	0.052187	0.00429264	ns.others
vdac3	-0.0871404	0.0890257	ns.others
atp7a	0.0652344	0.026321	ns.others
cldng	-0.416172	0.254087	ns.others
prnprs3	-0.253596	0.125315	ns.others
ryr2b	0.130582	0	ns.others
polb	-0.12441	0.194045	ns.others
pfas	-0.240351	0.346949	ns.others
lats1	0.0377818	0	ns.others
tspan2a	-0.936735	0.77095	ns.others
cnpy1	-0.448721	0.403226	ns.others
tada2b	-0.129809	0.0886929	ns.others
pip4k2aa	0.0503673	0	ns.others
ctnnd2b	-0.0114133	0	ns.others
dennd5b	0.147446	0.326143	ns.others
idh2	0.10121	0.0598384	ns.others
aqp3a	0.163882	0.125315	ns.others
plxnb2a	0.18242	0.332739	ns.others
prkag1	0.0963943	0.0392407	ns.others
nr1d2a	-0.880132	0.402408	ns.others
ankrd16	-0.387049	0.0814177	ns.others
snapc1b	-0.00834214	0	ns.others
galnt2	0.323785	0.816688	ns.others
stom	-0.196194	0.217744	ns.others
usb1	0.0678081	0	ns.others
chm	0.118569	0.125315	ns.others
mrpl21	-0.233075	0.25412	ns.others
acsl1b	-0.147511	0.135217	ns.others
cbx3a	0.020588	0	ns.others
pard6b	-0.280977	0.125315	ns.others
tm9sf2	-0.00948222	0	ns.others
cdk20	0.181895	0	ns.others
decr1	0.0240955	0	ns.others
ccdc102a	-0.196991	0.107168	ns.others
pbrm1	0.72578	0.529561	ns.others
zdhhc23b	-0.214767	0.0293436	ns.others
gpr61l	-0.0869023	0	ns.others
sycp1	-2.5859	3.31542	sig.others
med13b	0.0219802	0	ns.others
setb	-0.0192734	0	ns.others
cldn12	0.620256	1.91513	ns.others
cndp2	-0.123192	0.135396	ns.others
nxnl2	-0.414518	0.222474	ns.others
rpa1	-0.0321721	0	ns.others
mtfr1l	-0.103755	0.0448121	ns.others
rrs1	0.031552	0	ns.others
pfn2	0.126162	0.220571	ns.others
parp3	-0.335377	0.180144	ns.others
larp6b	-0.029856	0	ns.others
chordc1a	0.653705	1.66183	ns.others
spoplb	-0.00265569	0	ns.others
zgc:153896	-0.543934	0.142792	ns.others
LTN1	0.0502782	0.0187599	ns.others
crhr1	-0.915955	0.396867	ns.others
spag1a	-0.547756	1.66396	ns.others
CHST13	0.103233	0	ns.others
arhgdig	-0.17377	0.138352	ns.others
cog2	-0.371048	0.713738	ns.others
phf6	-0.236197	0.206712	ns.others
marcksa	-0.203348	0.533975	ns.others
uhrf1bp1l	0.146804	0.100952	ns.others
galk2	-0.395112	0.408397	ns.others
si:ch211-98n17.5	4.40784	7.1332	sig.others
acsl4a	-0.129048	0.125315	ns.others
acsbg2	-0.277191	0.762297	ns.others
tie1	0.0746647	0	ns.others
tti1	0.308455	0.402408	ns.others
mgat4b	0.170985	0.148138	ns.others
mvk	0.308993	0.129516	ns.others
rttn	0.337208	0.313341	ns.others
usp19	0.228089	0.527169	ns.others
postnb	4.29886	4.99639	sig.others
grm2a	0.445585	0.125315	ns.others
rab23	0.69526	0.67242	ns.others
orai1b	-0.0636842	0	ns.others
reep3b	-0.107862	0.125315	ns.others
ik	-0.169309	0.158913	ns.others
zgc:110366	-0.222901	0.0890257	ns.others
stmn1a	-0.211279	0.148557	ns.others
rabac1	-0.348448	0.563015	ns.others
copa	0.0784435	0.0987644	ns.others
CABZ01077217.1	4.18043	3.75365	sig.others
ulk4	0.391942	0.372898	ns.others
fam169ab	-0.00443097	0	ns.others
nf1b	0.427752	0.222474	ns.others
cbx1a	-0.0780731	0.0829815	ns.others
ccdc106a	-0.198325	0.114227	ns.others
rnd1b	0.175747	0.125315	ns.others
pde3a	0.927138	0.39531	ns.others
dlb	-0.172589	0.0770593	ns.others
slit2	-0.643282	0.207741	ns.others
dhfr	0.0806577	0.0382481	ns.others
wnt11f2	0.145601	0.188039	ns.others
tmed9	-0.0271658	0	ns.others
atl3	-0.0415999	0	ns.others
zgc:112496	-0.436335	0.260227	ns.others
seh1l	-0.26915	0.627228	ns.others
zgc:77375	0.0887621	0	ns.others
hecw1b	0.372171	0.167877	ns.others
irf2bpl	-0.0944996	0.0911332	ns.others
vangl1	-0.0115056	0	ns.others
klhl18	0.165055	0.0353485	ns.others
lypd6	0.765731	0.516302	ns.others
fam8a1b	0.0951545	0.0204808	ns.others
ldlrap1a	-0.421088	0.222474	ns.others
cbwd	0.108793	0	ns.others
casp9	0.118246	0.0213059	ns.others
LIN28A	-0.255733	0.108672	ns.others
exoc4	0.0479123	0	ns.others
nelfe	0.184309	0.372261	ns.others
lhfpl6	-0.305457	0.0821858	ns.others
fmnl3	-0.0381013	0	ns.others
ppp1r13ba	0.129497	0	ns.others
hdr	-0.21892	0.125315	ns.others
b3gnt5b	-0.57152	1.11918	ns.others
snx10a	-0.388157	0.661332	ns.others
spra	-0.837321	0.592259	ns.others
tcf7l2	-0.336033	0.125315	ns.others
dpy30	0.110611	0.125315	ns.others
fam92a1	0.0555248	0	ns.others
grm5a	0.0500582	0	ns.others
aplnr2	-0.959338	1.93222	ns.others
tnfrsfa	-0.399209	0.202229	ns.others
tardbpl	0.124762	0.194071	ns.others
desi2	-0.317734	0.342492	ns.others
prkcsh	0.179171	0.17917	ns.others
atat1	-0.129999	0.00768857	ns.others
pcyt1ab	-0.00064112	0	ns.others
rcor3	-0.877157	0.722226	ns.others
ppat	-0.151761	0.259238	ns.others
C2H1orf35	-0.156779	0.264231	ns.others
pin4	-0.327356	0.182259	ns.others
zgc:173742	0.782001	0.245731	ns.others
kmt2a	-0.171748	0.293065	ns.others
ptgs2a	-0.572391	0.521746	ns.others
gtf3c2	0.0834089	0.0143768	ns.others
plk4	0.00572768	0	ns.others
sel1l	-0.0990953	0.125315	ns.others
kat5a	0.281119	0.350214	ns.others
sox4a	-0.104839	0	ns.others
gpr22a	-0.855089	0.564209	ns.others
znf800a	0.206199	0.400958	ns.C2H2
mtmr2	-0.0144393	0	ns.others
stx2a	0.631857	0.396832	ns.others
gpm6ab	-0.841991	0.208959	ns.others
egln1b	-0.507257	0.793552	ns.others
osbp	0.0671157	0.0376688	ns.others
epha7	0.0432394	0	ns.others
ccdc9	0.204031	0.529561	ns.others
cdhr1a	-0.0303595	0	ns.others
spice1	-0.898332	1.85524	ns.others
ptk2ab	0.321181	0.354903	ns.others
dnajb6a	0.0576633	0.0124223	ns.others
acaa1	0.780913	0.771317	ns.others
nabp1a	0.365936	0.356207	ns.others
six4a	0.371886	0.121203	ns.others
eefsec	0.0660357	0	ns.others
rxrgb	-0.347165	0.0761651	ns.others
irf2bp2a	-0.28923	0.159574	ns.others
syf2	-0.0121768	0	ns.others
tbr1b	-0.0477664	0	ns.others
mad2l1	-0.25575	0.762297	ns.others
tcf12	-0.310347	0.0200311	ns.others
mpp5b	-0.22732	0.08015	ns.others
tcea3	-0.230345	0.00802567	ns.others
trappc11	0.420242	1.35049	ns.others
hnrnpub	0.0961464	0.125315	ns.others
lmbr1l	-0.0287324	0	ns.others
zgc:100868	-0.128377	0.125315	ns.others
itga10	3.91259	6.28227	sig.others
hspa4a	0.258408	0.292675	ns.others
ybx1	0.0938032	0.125315	ns.others
ankrd10b	-0.317353	0.222474	ns.others
wdr36	0.0708981	0.0358447	ns.others
cops2	0.0407124	0.0049504	ns.others
lrp1ba	0.141742	0.0299514	ns.others
ccdc146	0.312535	0.129651	ns.others
mgrn1b	-0.0322916	0	ns.others
grwd1	-0.26146	0.367888	ns.others
asz1	-0.125883	0.0156477	ns.others
si:dkey-253d23.4	3.56905	2.9236	sig.others
dnajc5ab	0.0930364	0	ns.others
rassf1	0.296274	0.251564	ns.others
foxp1a	-0.564	1.01676	ns.others
hinfp	-0.147213	0.0700404	ns.C2H2
esrrga	-0.144315	0.0595264	ns.others
mindy1	-0.166309	0.139662	ns.others
psen1	-0.425132	1.04348	ns.others
spata6l	-0.279224	0.318117	ns.others
tmc6b	0.151263	0.125315	ns.others
tipin	0.762193	0.708649	ns.others
acsm3	-1.11194	0.837315	ns.others
aga	-0.516693	0.584447	ns.others
pex19	-0.0965729	0.0596239	ns.others
zp2l2	0.0437974	0	ns.others
gys2	-0.319298	0.362966	ns.others
stip1	0.114706	0.125315	ns.others
immp2l	0.114107	0.0270568	ns.others
lmo7a	0.202855	0.0552158	ns.others
skp2	-0.112471	0.125315	ns.others
mtdhb	-0.14165	0.125315	ns.others
bccip	-0.171378	0.191713	ns.others
grna	-0.58235	0.16448	ns.others
zmat2	0.0603491	0.0269087	ns.others
elovl5	-0.182171	0.0191344	ns.others
brf1b	-0.398449	0.0829815	ns.others
slc5a12	-0.495221	0.208959	ns.others
si:dkeyp-2e4.8	0.0243846	0	ns.C2H2
tspy	0.124014	0.0882897	ns.others
fkbp9	0.249226	0.0417531	ns.others
tshz1	-0.199942	0.197042	ns.C2H2
crppa	0.13033	0.0116672	ns.others
rab20	0.159411	0.00598072	ns.others
dimt1l	-0.264669	0.531657	ns.others
ncapd2	-0.285261	0.388747	ns.others
eif4e3	0.0484056	0	ns.others
cep89	-1.23931	0.485131	ns.others
glcea	-0.568559	0.152407	ns.others
zgc:86764	-0.146766	0.125315	ns.others
limk2	-0.00687676	0	ns.others
oclna	-0.0325419	0	ns.others
cdh17	-0.225245	0.0414074	ns.others
calub	-0.2015	0.103532	ns.others
atp2a2b	0.0519539	0.0372567	ns.others
large1	0.258022	0.30476	ns.others
rnaseh2b	0.0168724	0	ns.others
psmd11b	-0.166153	0.208959	ns.others
hhatlb	-0.00476098	0	ns.others
tbx20	-0.251253	0.00267708	ns.others
aspa	-0.490731	0.610139	ns.others
tpm3	0.121747	0.172988	ns.others
efr3a	0.110711	0.0638028	ns.others
dynll2b	0.0548516	0.00845414	ns.others
dglucy	-0.287448	0.0338681	ns.others
cpn1	-0.0602947	0	ns.others
sp4	0.205753	0.100685	ns.C2H2
ahcy	-0.00163598	0	ns.others
coro2a	-0.398517	1.03799	ns.others
wrnip1	0.300764	0.182259	ns.others
pdcd6	0.110355	0.0470846	ns.others
ssr2	-0.166196	0.27888	ns.others
ccdc85ca	-0.256063	0.125315	ns.others
srcap	-0.0562668	0.0564037	ns.others
asb3	0.0437536	0	ns.others
rpe	-0.12692	0.0250647	ns.others
kdelr2a	-0.048723	0.0265831	ns.others
zc3h12a	-0.29027	0.125315	ns.others
rad52	-0.0504231	0	ns.others
fbxl15	-0.445074	0.125315	ns.others
celf1	-0.0693329	0.0355206	ns.others
stam2	0.309656	0.801672	ns.others
nipsnap1	-0.415107	1.12356	ns.others
lipib	0.483268	0.242734	ns.others
dip2ba	0.331499	0.208959	ns.others
larp6a	0.047728	0.0269087	ns.others
tyro3	-0.0230042	0	ns.others
sucla2	0.0823967	0.0690061	ns.others
grin3ba	0.978616	1.73645	ns.others
mcamb	0.390372	0.212035	ns.others
tubgcp4	-0.211515	0.118824	ns.others
prdm9	0.23482	0.113221	ns.C2H2
slc5a5	-3.15954	3.09366	sig.others
dnmt3aa	-0.148923	0.0635919	ns.others
trim3b	-0.285928	0.303556	ns.others
map3k5	0.772773	0.636249	ns.others
pgam1a	0.0122227	0	ns.others
tecta	3.13375	3.35061	sig.others
mtfmt	0.129808	0.0367066	ns.others
gdi2	-0.239966	0.511763	ns.others
foxp2	-0.0270059	0	ns.others
tacc3	-0.421598	0.436562	ns.others
katnb1	0.0989699	0.00538833	ns.others
csnk1g2a	0.175496	0.297746	ns.others
kif4	-0.000464002	0	ns.others
slc30a1a	0.2425	0.447215	ns.others
dnase1l1	-0.379831	0.0881953	ns.others
irf2bp1	0.498486	1.4183	ns.others
nav3	0.114201	0.000926995	ns.others
tenm3	0.950265	0.732659	ns.others
nfkbiaa	-0.369877	0.296764	ns.others
rapgef2	0.00914912	0	ns.others
dgcr6	-0.497554	0.264468	ns.others
naca	-0.0417601	0.00802567	ns.others
slc5a9	1.25368	0.605712	ns.others
acy3.2	-0.156033	0.15135	ns.others
ubr7	-0.0222593	0	ns.others
xpo7	0.405087	1.00593	ns.others
wif1	0.304837	0.0115033	ns.others
btbd3a	-0.110114	0.125315	ns.others
rint1	-0.268133	0.149315	ns.others
si:ch211-149a19.3	2.89643	2.28112	sig.others
hnrnph1l	-0.00919602	0	ns.others
ywhah	-0.236909	0.306255	ns.others
gfm2	0.0121116	0	ns.others
entpd8	0.373899	0.123575	ns.others
vsx2	-0.966505	0.346289	ns.others
mphosph8	-0.0154874	0	ns.others
zbtb20	0.8784	0.459051	ns.C2H2
mtf2	-0.103756	0.125315	ns.others
adgb	0.307415	0.059972	ns.others
paxip1	0.123372	0.208959	ns.others
aph1b	-0.208856	0.189795	ns.others
nek2	-0.0108548	0	ns.others
maco1a	0.163266	0.0882897	ns.others
RHOU	-1.85767	0.821785	ns.others
smyd2b	1.66814	1.09321	ns.others
adat3	0.1655	0.125315	ns.others
gcat	-0.0253581	0	ns.others
robo3	-0.444812	0.627228	ns.others
hrasb	-0.360215	0.640867	ns.others
man1a1	-0.2354	0.222474	ns.others
f3b	-0.715886	0.318358	ns.others
sec61a1l	-0.0946633	0.139827	ns.others
zgc:171445	0.435567	1.04578	ns.others
lzts1	2.85396	5.06857	sig.others
ddx19	0.205614	0.490991	ns.others
ethe1	-0.515617	0.372261	ns.others
rpf1	0.234977	0.187283	ns.others
cand2	0.335159	0.0582706	ns.others
ptprfb	-0.551657	0.714964	ns.others
si:dkey-253d23.3	2.65614	4.11999	sig.others
tsr2	-0.347417	1.12438	ns.others
ddx3xb	0.424805	2.15769	sig.others
scn8aa	0.0120887	0	ns.others
ncanb	0.318681	0.125315	ns.others
ppm1f	-0.0290818	0	ns.others
enpp1	-0.703011	0.809218	ns.others
rpl28	0.0318181	0	ns.others
smim14	0.217082	0.0318657	ns.others
ncf2	0.328556	0.0865291	ns.others
slc39a10	0.213345	0.627228	ns.others
eif2s1a	-0.0440111	0.0115033	ns.others
faima	0.501304	0.195572	ns.others
gatad2b	0.00291516	0	ns.others
got2b	-0.0290181	0	ns.others
cd9a	0.32834	0.120091	ns.others
ralgapa2	0.312038	0.860528	ns.others
gon4l	0.165543	0.332271	ns.others
mmadhc	0.141544	0.142834	ns.others
rfx1a	-0.873684	0.220571	ns.others
cyb5r3	-0.0318909	0	ns.others
dera	-0.36895	0.494733	ns.others
clk4b	-0.0195318	0	ns.others
tcf3a	0.100079	0.125315	ns.others
srpk3	-0.215338	0.0269087	ns.others
serpina10a	-0.0469256	0	ns.others
ak2	-0.117546	0.125315	ns.others
tbc1d17	-0.243011	0.38334	ns.others
clul1	0.125321	0.212672	ns.others
htra4	-0.455641	0.108506	ns.others
sart1	0.135999	0.191383	ns.others
ankmy2a	0.182651	0.130918	ns.others
ric8b	0.767896	1.37223	ns.others
sfswap	0.208645	0.290845	ns.others
rgl1	-0.464059	0.722686	ns.others
prc1b	-0.296029	0.15823	ns.others
smad6a	2.5933	2.00913	sig.others
dct	-0.308124	0.0638028	ns.others
bmi1a	0.2359	0.0838222	ns.others
klhl42	0.273568	0.159991	ns.others
tktb	0.0200204	0	ns.others
tp53i11b	0.236664	0.0483634	ns.others
lta4h	-0.300739	0.403122	ns.others
abat	0.0247489	0	ns.others
aebp2	0.0525979	0.0289077	ns.C2H2
cyp20a1	-0.357044	0.335821	ns.others
crybg1b	-0.365382	0.449676	ns.others
akap1b	-0.0853192	0.121649	ns.others
uck2a	0.126599	0.112759	ns.others
gpr37l1a	-2.77777	2.13334	sig.others
rad21a	0.00719463	0	ns.others
C25H11orf49	2.57271	5.3838	sig.others
si:ch211-213a13.1	2.43637	3.11144	sig.others
myof	-0.0776694	0.122644	ns.others
tbx2b	-0.615336	0.222474	ns.others
kdm5c	-0.083215	0.0864819	ns.others
csnk1db	0.0447811	0	ns.others
cep170aa	-0.131119	0	ns.others
trim35-3	2.40463	1.81089	ns.others
lrrk2	0.219309	0.185486	ns.others
hif1aa	0.320688	0.0645243	ns.others
gatad2ab	0.0946736	0.125315	ns.others
sav1	-0.265102	0.295437	ns.others
eif4g1a	0.0379057	0	ns.others
erbb3a	-0.436462	1.02584	ns.others
gpx1b	0.400649	0.19515	ns.others
akr1b1.1	0.368689	0.0259625	ns.others
gnl3	-0.0487621	0.0269087	ns.others
ddx39aa	0.0451106	0.017607	ns.others
brms1la	0.154561	0.208959	ns.others
slc27a1a	-0.540761	1.56299	ns.others
ptp4a1	0.130068	0.148949	ns.others
ell2	0.0628455	0.0645837	ns.others
mier3a	-0.265125	0.526639	ns.others
vldlr	0.0434509	0	ns.others
tuba8l4	-0.056298	0.0492497	ns.others
stat1a	-0.768684	0.650266	ns.others
mpp5a	0.205045	0.125315	ns.others
rragd	0.369688	0.157176	ns.others
waslb	-0.206181	0.225763	ns.others
prdm5	-0.0790673	0	ns.C2H2
ndufs5	-0.301201	0.208959	ns.others
arhgef7a	0.0602923	0.0072126	ns.others
psmd9	-0.181386	0.157257	ns.others
RAPH1	-0.0455078	0	ns.others
ptpn18	0.0630874	0	ns.others
itgav	-0.260269	0.907421	ns.others
rpl23a	0.0529349	0.0406032	ns.others
snx14	0.005903	0	ns.others
med17	-0.0550606	0.00113266	ns.others
nkx1.2la	-1.10338	0.720901	ns.others
itga5	0.298832	1.11226	ns.others
crlf1b	-0.228717	0.125315	ns.others
atp6v1h	-0.139045	0.0150908	ns.others
triobpb	0.408627	1.09432	ns.others
smad2	0.251721	0.356207	ns.others
exosc9	-0.0494294	0	ns.others
rbm25b	0.119113	0.179218	ns.others
nrcama	0.3157	0.208959	ns.others
laptm4a	0.249188	0.292427	ns.others
ywhae1	-0.0457541	0.00802567	ns.others
hmgb3b	0.0229523	0	ns.others
mapk12b	-0.0760636	0.0586304	ns.others
rpl38	0.189496	0.354903	ns.others
atrnl1b	0.302238	0.933051	ns.others
esyt3	0.274358	0.297746	ns.others
polr1e	-0.340549	0.356581	ns.others
slc19a3a	0.0614831	0	ns.others
pcdh8	-0.0632335	0	ns.others
ddi2	0.0470066	0.0280409	ns.others
anp32a	0.45642	2.44931	sig.others
asb7	0.170128	0.242219	ns.others
rtn1a	-0.440069	0.242762	ns.others
pip5k1bb	-0.0273813	0	ns.others
her6	-0.226571	0.1135	ns.others
supt6h	-0.00970638	0	ns.others
fn1b	-1.17817	2.12059	sig.others
brd3a	-0.0310547	0.00113685	ns.others
rgp1	-0.0859361	0.0380918	ns.others
ak4	0.0116427	0	ns.others
rras	0.117814	0.0360343	ns.others
nlk1	0.178192	0.168392	ns.others
dus4l	0.130683	0.101814	ns.others
nadka	-0.174233	0.145725	ns.others
cldnd	-0.198238	0.204495	ns.others
phf8	0.189994	0.350815	ns.others
DMWD	0.26677	0.122851	ns.others
sgk2b	-1.05255	0.420578	ns.others
si:ch73-389k6.1	2.32371	2.44552	sig.others
kaznb	-0.109521	0.0106996	ns.others
chrna2a	0.467326	0.237849	ns.others
csrp1a	-0.198175	0.0235652	ns.others
nectin3b	-0.213396	0.0646925	ns.others
map2k2a	0.00413592	0	ns.others
hnf1ba	0.296553	0.303287	ns.others
napga	-0.0322422	0	ns.others
pspc1	-0.540546	1.60443	ns.others
ppp2r2ab	0.232764	0.503652	ns.others
slitrk2	-1.39425	0.455136	ns.others
lnpk	-0.739937	0.753321	ns.others
eomesa	0.36219	0.188578	ns.others
drg2	0.107456	0.0887825	ns.others
bud13	0.0914875	0.0382662	ns.others
fam49a	-0.172161	0.023719	ns.others
ripk1l	-0.485679	0.404836	ns.others
pth2ra	0.485281	0.209938	ns.others
arhgef6	-0.141901	0.0904042	ns.others
rpl12	-0.0136366	0	ns.others
wipf2b	-0.41288	0.163015	ns.others
specc1la	0.213211	0.139827	ns.others
tmem178b	-0.348544	0.0536549	ns.others
mllt3	0.0426546	0	ns.others
fam234b	0.36212	0.122644	ns.others
slc24a3	1.18462	0.539085	ns.others
snd1	-0.110515	0.0767119	ns.others
elovl4a	-0.390555	0.229637	ns.others
cass4	1.28696	1.00074	ns.others
rb1	-0.0127762	0	ns.others
copz2	-0.219911	0.0683704	ns.others
arntl1a	-0.519007	1.24873	ns.others
nt5dc1	0.208159	0.0887825	ns.others
wdr26b	-0.171397	0.404951	ns.others
gtf2f2b	-0.0674169	0	ns.others
urod	-0.22757	0.302174	ns.others
galnt9	-0.400534	0.125315	ns.others
mycn	-0.243772	0.447531	ns.others
gnmt	-1.7464	1.84387	ns.others
parp9	1.56298	0.522166	ns.others
asic2	0.400649	0.125315	ns.others
nkain1	-0.17404	0.125315	ns.others
kifap3b	-0.232206	0.125315	ns.others
si:ch1073-349o24.2	0.12935	0	ns.others
stx17	0.0793818	0	ns.others
enpp4	0.272637	0.0521513	ns.others
phf21aa	-0.453621	0.776252	ns.others
mpped2a	0.32951	0.19515	ns.others
myo3b	-0.0888791	0	ns.others
far1	-0.0745458	0	ns.others
impdh2	0.0108941	0	ns.others
arl8ba	-0.139826	0.0132884	ns.others
lrp5	0.327804	0.758708	ns.others
cacna1ab	0.181048	0.0143875	ns.others
fbxo38	0.311169	0.504293	ns.others
tbx16l	-0.603262	0.713256	ns.others
cse1l	0.105628	0.125315	ns.others
zak	-0.394644	0.302174	ns.others
celf3b	-0.221391	0.00278841	ns.others
creld1b	0.30666	0.0912869	ns.others
uox	-0.290233	0.125315	ns.others
ttc9c	0.0417887	0	ns.others
hnrpkl	-0.378788	0.846926	ns.others
cnot4a	0.00926366	0	ns.others
mrps18b	0.0470678	0	ns.others
ankrd50l	-0.0759152	0	ns.others
pias4a	0.156044	0.324582	ns.others
xab2	-0.37834	1.21832	ns.others
her13	-0.189499	0.0115033	ns.others
itm2ba	0.0479319	0.0126944	ns.others
cx43.4	0.029995	0	ns.others
lipia	0.0429613	0	ns.others
asb6	-0.154974	0.125315	ns.others
acat2	-0.128973	0.0643741	ns.others
slc6a16a	0.0546905	0	ns.others
mrto4	-0.396637	0.528924	ns.others
cnot3a	-0.0692864	0.0551839	ns.others
gtf2h4	-0.577716	0.277015	ns.others
psmc3	0.0461701	0.0115033	ns.others
itgb1bp1	-0.211003	0.125315	ns.others
plxna3	-0.0543663	0.0382662	ns.others
recql	0.125579	0.15135	ns.others
isg20	2.15499	3.70796	sig.others
slc30a4	-0.209472	0.0997474	ns.others
nadk2	-0.443567	0.160378	ns.others
zbtb16a	-0.698301	0.476843	ns.C2H2
ppp1r8a	-0.0392165	0	ns.others
grm2b	-1.23597	0.698307	ns.others
rae1	0.11806	0.125315	ns.others
mta1	0.157975	0.222474	ns.others
cnpy2	-0.908194	1.46867	ns.others
abce1	0.00247393	0	ns.others
zgc:92429	2.11562	2.07017	sig.others
actn1	-0.806737	0.481633	ns.others
ncam1b	0.336268	0.289401	ns.others
pbk	-0.0650749	0.0455529	ns.others
ryk	0.0761492	0.0853384	ns.others
mycb	-0.0836159	0	ns.others
acp2	-0.607714	0.812843	ns.others
ric8a	-0.290707	0.0394474	ns.others
use1	-0.224411	0.148138	ns.others
rab5ab	0.0137518	0	ns.others
nipsnap2	0.0646559	0	ns.others
mynn	0.274887	1.00838	ns.C2H2
ect2	-0.23075	0.542217	ns.others
yipf5	-0.208611	0.403565	ns.others
mrpl57	0.0344131	0	ns.others
metrnlb	-0.593225	0.125315	ns.others
aco2	-0.128359	0.125315	ns.others
sh3gl3b	-0.09106	0	ns.others
tmpoa	0.0687842	0.0746714	ns.others
rpl7	-0.0488651	0.0284622	ns.others
chmp4bb	-0.0972658	0.125315	ns.others
tbx16	0.149838	0.281543	ns.others
degs1	-0.187966	0.208959	ns.others
UBL4A	-0.338419	0.525706	ns.others
sft2d1	-0.265783	0.125315	ns.others
tcf7l1b	0.0304307	0	ns.others
dysf	0.573899	0.182259	ns.others
slc26a3.1	0.202865	0.0380673	ns.others
odc1	-0.61906	2.3948	sig.others
ubtd1a	0.130194	0.00676362	ns.others
kcnk6	0.123996	0.25198	ns.others
cct7	0.019664	0	ns.others
irf2a	0.028039	0	ns.others
lrrk1	0.00451182	0	ns.others
strap	0.0573028	0.00824614	ns.others
barx1	-0.189823	0	ns.others
ppifa	-0.80085	0.847757	ns.others
arid2	0.00341293	0	ns.others
chmp4c	-0.357133	0.130107	ns.others
ndor1	0.356214	0.383187	ns.others
prdm12b	0.251475	0.017921	ns.C2H2
ube2ib	-0.231926	0.439949	ns.others
fbxl18	0.237601	0.127352	ns.others
ift81	-0.264261	0.125787	ns.others
slc25a39	-0.248342	0.445447	ns.others
srgap1a	0.529528	1.00384	ns.others
tdrd1	0.134855	0	ns.others
fbxo8	0.0756162	0	ns.others
epc2	0.214528	0.485131	ns.others
st3gal8	-0.249428	0.362049	ns.others
ufl1	-0.26944	0.229764	ns.others
kmt2e	0.0735446	0.0241914	ns.others
ndufs2	-0.202367	0.229576	ns.others
zcchc9	-0.204448	0.160762	ns.others
opn4.1	-0.269824	0.0158007	ns.others
cdh23	0.763558	0.409934	ns.others
appbp2	0.0836442	0.102424	ns.others
olfcb1	-1.09985	1.41839	ns.others
bloc1s4	0.00997007	0	ns.others
zmynd8	0.207984	0.101814	ns.others
stxbp2	0.406838	0.211633	ns.others
wwox	0.100673	0.0250647	ns.others
gins1	-0.142483	0.0997909	ns.others
mkrn2	0.207891	0.183922	ns.others
cnot4b	-0.153809	0.0918407	ns.others
ccnh	0.0481786	0	ns.others
ghrb	-0.59797	0.125315	ns.others
si:ch211-222e20.4	2.08496	1.4709	ns.others
ppdpfa	-0.12894	0.013225	ns.others
cul1b	-0.00485534	0	ns.others
nfkbiab	0.0385233	0	ns.others
nsa2	0.065794	0.0309063	ns.others
rab3il1	0.103642	0	ns.others
lgsn	0.847828	0.527169	ns.others
sub1b	0.0245243	0	ns.others
nudt8	-0.315709	0.205214	ns.others
efnb1	-0.671779	0.317348	ns.others
rgl2	0.127947	0	ns.others
stn1	-0.77395	0.897355	ns.others
CABZ01061495.1	2.01298	4.14406	sig.others
il15l	-0.149303	0.0224603	ns.others
tsr1	-0.151935	0.283176	ns.others
uqcrfs1	0.558485	1.82468	ns.others
lmnl3	0.142612	0.125315	ns.others
wdr61	-0.145799	0.182661	ns.others
spg21	0.463154	0.205214	ns.others
klhdc10	0.0502907	0	ns.others
vash2	0.0463019	0	ns.others
tmx2b	0.0385414	0	ns.others
atp2b1b	-0.678194	0.201873	ns.others
ppp2r1ba	-0.00179807	0	ns.others
cst3	0.0453499	0.00802567	ns.others
gas6	0.0959544	0.0111583	ns.others
zdhhc16a	-0.563456	0.735298	ns.others
sp3b	0.107809	0.125315	ns.C2H2
rnpepl1	0.102747	0.034062	ns.others
palm1b	0.151495	0.264448	ns.others
atf3	0.254082	0.125315	ns.others
camta1b	0.220255	0.0223141	ns.others
map2k1	-0.00560336	0	ns.others
ctsla	0.0350747	0.0123889	ns.others
tra2a	0.0148758	0	ns.others
dazap2	-0.252092	0.535413	ns.others
ehd3	0.0739508	0.0164782	ns.others
fancl	0.0784912	0	ns.others
slc35b2	-0.256281	0.222474	ns.others
pdcd2	0.358436	0.125315	ns.others
crnkl1	-0.103482	0.125315	ns.others
lrp2b	-0.459995	0.202892	ns.others
si:ch211-196i2.1	0.0281074	0	ns.others
xpnpep3	-0.331942	0.413608	ns.others
ttc27	0.177832	0.218974	ns.others
ptpn1	-0.0350723	0	ns.others
gabpb2a	-0.227322	0.592732	ns.others
lhx1b	0.429012	0.125315	ns.others
itga11b	1.35737	1.04305	ns.others
iars1	-0.132106	0.0647881	ns.others
hibadhb	-0.423295	0.391695	ns.others
hnrnpaba	-0.450239	0.347365	ns.others
cks1b	-0.152451	0.133492	ns.others
fth1b	-0.383285	0.12305	ns.others
si:ch211-220f16.2	-0.0207324	0	ns.others
onecut1	0.205064	0.0109983	ns.others
nedd8	0.156167	0.125315	ns.others
pou2f1b	-0.0423586	0	ns.others
zgc:194189	-0.171588	0	ns.others
nudt17	-0.275303	0.177699	ns.others
med31	0.04353	0	ns.others
kif18a	0.0981983	0.125315	ns.others
niban2b	0.69359	0.461113	ns.others
myl9b	-0.909316	1.32594	ns.others
sart3	0.0363462	0.0089174	ns.others
skib	-0.639555	0.4896	ns.others
si:dkey-42i9.4	0.062898	0.044229	ns.others
scara3	0.751719	0.219877	ns.others
tma16	0.0909876	0.0250647	ns.others
illr4	-0.0764211	0	ns.others
srsf9	-0.0209177	0	ns.others
mettl2a	-0.192931	0.222474	ns.others
src	0.115124	0.0758837	ns.others
si:ch211-195d17.2	-0.0773745	0.0175072	ns.others
pcdh15b	0.0804148	0	ns.others
rbl1	-0.28167	0.713738	ns.others
stxbp3	0.104986	0.0791731	ns.others
serinc5	-0.23945	0.625205	ns.others
sms	0.166175	0.0428999	ns.others
dbnla	-0.61605	0.177798	ns.others
mia3	0.0123973	0	ns.others
sf1	-0.249339	0.748823	ns.others
pank1a	0.416605	0.190956	ns.others
ugp2b	0.143924	0.0247089	ns.others
kcnk13a	-2.30539	2.44931	sig.others
znf410	0.0223317	0	ns.C2H2
vps35	0.355779	0.710572	ns.others
cog5	-0.0430062	0	ns.others
sars1	-0.3029	0.800025	ns.others
manba	0.134251	0.0727097	ns.others
mocs3	-0.380757	0.125315	ns.others
cct8	0.120995	0.213717	ns.others
vezf1a	-0.0685619	0.0115033	ns.C2H2
cnot6a	0.114708	0.138661	ns.others
mfsd4ab	-0.197822	0.00844799	ns.others
zgc:171673	2.01011	1.58565	ns.C2H2
rcor2	-0.105103	0.125315	ns.others
map2k7	-0.146393	0.125315	ns.others
fam114a1	-0.154283	0.0990408	ns.others
eif2s3	-0.0514997	0.031037	ns.others
hand2	0.561584	0.131817	ns.others
ip6k2a	0.161202	0.154155	ns.others
ambra1a	0.567325	1.3713	ns.others
znfl2a	-0.0324383	0	ns.C2H2
mcl1b	-0.43479	1.09965	ns.others
csnk1da	-0.0278164	0	ns.others
grip1	1.94747	3.84086	sig.others
epn2	0.0944147	0.108672	ns.others
brd7	-0.0388954	0.00895733	ns.others
arpc1a	-0.108687	0.125315	ns.others
hdac6	-0.206569	0.119739	ns.others
mmp14b	0.0833234	0	ns.others
si:dkey-54n8.2	1.8971	3.22438	sig.others
ftr24	0.102986	0.0187599	ns.others
phospho1	-0.439439	1.01751	ns.others
tspan7b	-0.713069	2.60348	sig.others
atp11a	-0.49131	0.125315	ns.others
unc45b	0.398725	1.34106	ns.others
bcl2l1	-0.230901	0.30476	ns.others
atxn10	-0.789184	0.325992	ns.others
fkbp4	-0.0476941	0.0089174	ns.others
pcolce2a	-1.1335	0.630009	ns.others
cpeb1b	0.784729	2.48594	sig.others
anapc5	-1.34873	3.4371	sig.others
apex2	-0.0445432	0	ns.others
asb14a	-0.167285	0	ns.others
trmt61a	0.00618575	0	ns.others
lrp3	0.0299094	0	ns.others
dmd	-0.187273	0.217132	ns.others
ltv1	-0.0623581	0.0250647	ns.others
myl6	0.256699	0.397267	ns.others
pno1	-0.0303512	0	ns.others
glcci1a	-0.541107	0.203851	ns.others
sox21b	0.143684	0	ns.others
chia.4	-0.07121	0	ns.others
yod1	0.119596	0.132003	ns.others
arhgap12a	-0.322212	0.125315	ns.others
pole3	-0.147066	0.0531013	ns.others
brap	-0.159736	0.0547063	ns.others
slc25a24	0.372085	0.639871	ns.others
fam20b	-0.11184	0.00863232	ns.others
lyst	0.504443	0.440809	ns.others
mtmr8	-0.516986	0.179359	ns.others
sh3glb1b	1.84686	3.31542	sig.others
cops3	-0.144252	0.127073	ns.others
mttp	0.160952	0.396994	ns.others
kifap3a	0.1231	0.0473566	ns.others
coro1b	-0.256609	0.0799692	ns.others
fign	-0.0785771	0	ns.others
snx3	0.0018435	0	ns.others
epas1a	-0.00275328	0	ns.others
apeh	-0.299108	0.757256	ns.others
paip2b	-0.247669	0.594059	ns.others
madd	0.467036	0.420084	ns.others
zgc:66479	-0.147938	0.182259	ns.others
atp6ap2	-0.423735	0.496621	ns.others
esf1	-0.172835	0.275799	ns.others
ube2na	0.192796	0.113221	ns.others
entpd6	-0.176212	0.125315	ns.others
tmed5	-0.43063	0.881138	ns.others
prpf4ba	0.0835978	0.122851	ns.others
dldh	-0.140027	0.208959	ns.others
camk1gb	-3.68886	1.9255	ns.others
actr3b	0.484124	0.127206	ns.others
her5	0.592589	0.125315	ns.others
marcksb	0.0885222	0.125315	ns.others
orc3	-0.34482	0.641335	ns.others
bokb	-0.0827157	0	ns.others
eml2	-0.0798214	0.0269087	ns.others
glud1a	-0.180909	0.182612	ns.others
hsf1	-0.124722	0.184798	ns.others
chga	-0.131759	0	ns.others
neu1	0.139849	0.0270946	ns.others
tmem120b	0.94622	1.22361	ns.others
hmbsa	0.203162	0.166607	ns.others
ptprq	-0.214559	0.0111583	ns.others
elp4	-0.0824782	0	ns.others
cyp7b1	-0.649653	0.653813	ns.others
trhra	1.83961	1.69043	ns.others
rap1b	0.0472552	0.00425424	ns.others
hprt1	-0.259591	0.0917826	ns.others
msx1b	-0.95443	2.41891	sig.others
ctns	-0.472306	0.448165	ns.others
smarca2	0.736467	0.876003	ns.others
si:ch211-241e1.5	0.447339	0.323196	ns.C2H2
mrpl53	-0.0737348	0	ns.others
renbp	-0.217976	0.122047	ns.others
sec11a	-0.285989	0.244089	ns.others
rtf1	0.0460052	0.0210809	ns.others
pofut1	0.0923304	0.117724	ns.others
tbl1xr1b	0.0260912	0	ns.others
mdn1	-0.0597522	0.0663167	ns.others
golga1	-0.0210229	0	ns.others
sh3glb2a	0.0651202	0	ns.others
e2f7	-0.0291901	0	ns.others
pdia6	-0.0848737	0.0172029	ns.others
col11a1b	0.393846	0.182776	ns.others
rhbg	-0.597015	0.128968	ns.others
ankrd28b	-0.357052	0.784329	ns.others
ank2a	0.491026	0.655248	ns.others
tnikb	0.143157	0.290565	ns.others
si:ch73-141c7.1	-0.20797	0.195342	ns.others
nphp1	-0.18108	0.0888391	ns.others
cbr4	0.79943	0.963865	ns.others
serinc1	-0.026046	0	ns.others
pigc	0.0837311	0	ns.others
myo1eb	-0.146493	0.279262	ns.others
hlx1	-0.628247	0.392043	ns.others
tp53bp2a	0.443218	1.34106	ns.others
ppp1r13bb	0.432509	0.548572	ns.others
kmo	0.445626	0.0741666	ns.others
mob1ba	0.118404	0.135256	ns.others
ctr9	0.000491555	0	ns.others
zfand1	-0.132801	0.00435511	ns.others
col16a1	-0.676006	0.125315	ns.others
anxa3a	-0.0995306	0	ns.others
prkcda	0.232936	0	ns.others
slc9a6a	-0.177397	0.131562	ns.others
ppiaa	-0.0049854	0	ns.others
mfsd13a	-0.312795	0.346289	ns.others
tom1l2	0.159746	0.0716159	ns.others
etfb	-0.486699	0.604013	ns.others
napepld	0.0457671	0	ns.others
rtraf	-0.479913	1.11226	ns.others
FAR2	-0.41408	0.535479	ns.others
uevld	-0.263992	0.0663113	ns.others
ppm1da	0.0917105	0.125315	ns.others
dnm1b	-0.0947179	0	ns.others
rpl15	0.0221192	0	ns.others
dusp8a	0.337924	0.135799	ns.others
pvalb6	-0.237519	0.0269087	ns.others
napsa	-0.541919	0.293065	ns.others
clgn	0.00795014	0	ns.others
aif1l	-0.0172479	0	ns.others
txndc5	0.144522	0.15851	ns.others
caprin1a	-0.0261427	0	ns.others
atg3	-0.351496	0.549773	ns.others
robo4	-0.437069	0.231842	ns.others
npl	-0.116822	0	ns.others
vcanb	0.544314	0.192187	ns.others
si:ch211-210b2.2	-0.664295	0.379867	ns.others
ubxn7	0.402119	0.303363	ns.others
atp5mc3b	-0.218179	0.485131	ns.others
med19b	-0.701239	0.579681	ns.others
ppardb	0.0536637	0	ns.others
prkar2ab	-0.079631	0	ns.others
pdcl	-0.108599	0.0848526	ns.others
arf1	-0.0466643	0.0250647	ns.others
gipc2	-0.143784	0.125315	ns.others
MAP3K13	0.101006	0	ns.others
xrcc1	0.14484	0.104267	ns.others
syne1a	-1.00309	0.640647	ns.others
prelid3b	0.120198	0.125315	ns.others
rnf150b	0.266716	0.651841	ns.others
tial1	0.38199	1.10378	ns.others
wls	-0.136993	0.24766	ns.others
cldnb	0.00719102	0	ns.others
ubr4	0.264805	0.921184	ns.others
wrap73	-0.358313	0.399606	ns.others
spegb	-0.27483	0.172785	ns.others
ca10b	-0.366545	0.041934	ns.others
papola	0.380036	0.881819	ns.others
nr1d2b	0.519732	0.2776	ns.others
ccnc	0.099094	0.125315	ns.others
rgs12a	-0.0338639	0	ns.others
nrbp2b	0.551719	0.125315	ns.others
unc119.1	-0.0584509	0.0606414	ns.others
psmb1	-0.227675	0.364525	ns.others
lhfpl2a	-0.374623	0.222474	ns.others
fgfr1op2	-0.156268	0.195342	ns.others
dlg1	0.00250606	0	ns.others
med27	0.0982261	0.0881953	ns.others
ppa2	-0.0628892	0	ns.others
daam1b	-0.757744	0.965444	ns.others
llgl1	0.105567	0.0635099	ns.others
ascl1b	-0.777704	0.237529	ns.others
rpn2	-0.0379279	0	ns.others
kif21b	-0.1858	0.186785	ns.others
gigyf2	0.256374	0.873335	ns.others
ppp1r7	-0.441144	1.14724	ns.others
efhc1	-0.901347	0.481052	ns.others
fbxw2	0.32317	0.353288	ns.others
dffb	-0.128829	0.0715063	ns.others
sf3b6	-0.0300293	0	ns.others
zc3h11a	-0.405064	1.59411	ns.others
srek1	0.136613	0.0183894	ns.others
ppme1	-0.12646	0.0259625	ns.others
mcl1a	0.144187	0.209935	ns.others
myh11a	-0.0653599	0	ns.others
slc49a4	0.236659	0.464903	ns.others
klc1a	1.1379	2.32921	sig.others
smfn	-0.261158	0.181471	ns.others
hdlbpa	-0.00703438	0	ns.others
agk	-0.23836	0.125315	ns.others
wdr41	0.126775	0	ns.others
dcps	-0.0323854	0	ns.others
ddx55	0.0204246	0	ns.others
dcaf11	0.187599	0.0181121	ns.others
mapk8b	-0.211761	0.108607	ns.others
snrpc	0.119161	0.16877	ns.others
sult3st1	-0.164412	0	ns.others
rnf114	0.234802	0.268791	ns.others
slc38a5a	-0.332456	0.125315	ns.others
dmbx1a	-1.17054	0.400198	ns.others
micu2	0.0472924	0	ns.others
cdc6	0.150434	0.0975247	ns.others
tek	1.8329	2.20129	sig.others
edf1	0.00555894	0	ns.others
med14	0.318688	0.524097	ns.others
cbl	0.583904	1.91317	ns.others
rundc3b	-0.19728	0.168475	ns.others
icn	0.951095	0.600693	ns.others
fam199x	-0.0206848	0	ns.others
gna11a	0.225663	0.150558	ns.others
vim	-0.162535	0.0470846	ns.others
qki2	-0.338065	0.267475	ns.others
grpel1	-0.195924	0.161864	ns.others
CU856539.1	-0.220155	0.059012	ns.others
ssh1b	0.229705	0.0678782	ns.others
engase	-0.0427035	0	ns.others
neu3.2	-0.620941	0.208959	ns.others
ufd1l	0.0649078	0.0115033	ns.others
ndrg3b	-0.113558	0.0807578	ns.others
itpkb	-0.579309	0.212087	ns.others
adam9	0.128939	0.0803871	ns.others
nup133	0.07055	0.0447789	ns.others
rbfox3a	0.893512	0.734508	ns.others
p4ha2	0.140928	0.00113685	ns.others
pank1b	0.189306	0.318117	ns.others
bri3bp	0.0756225	0.0137087	ns.others
ndufb8	-0.35613	0.380201	ns.others
dacha	0.463916	0.139609	ns.others
ldb1a	0.0432262	0.00802567	ns.others
plppr3a	0.765984	0.517166	ns.others
tor4aa	-0.121084	0.0331563	ns.others
atp5fa1	0.00781808	0	ns.others
abi1a	-0.701196	1.01502	ns.others
rps15a	0.0680746	0.0784798	ns.others
myd88	-0.235061	0.125315	ns.others
asap2a	0.205907	0.32711	ns.others
si:ch73-265h17.1	0.13225	0	ns.others
myo3a	-0.885933	0.638822	ns.others
pax3a	-0.507855	0.104309	ns.others
eif4bb	-0.118843	0.125315	ns.others
smad3b	0.584978	0.281014	ns.others
rbm22	-0.0189734	0	ns.others
rpl22l1	-0.140997	0.125315	ns.others
prmt1	0.00799169	0	ns.others
wdr54	-0.0952927	0	ns.others
nqo1	0.0958412	0.0893778	ns.others
bin2b	0.314618	0.110894	ns.others
igf2bp3	0.0781201	0.0819162	ns.others
dpydb	0.893204	0.52469	ns.others
ptgs2b	-0.372736	0.660802	ns.others
scamp2	-0.13424	0.111856	ns.others
gpd1b	1.79268	3.85449	sig.others
xpo4	-0.217404	0.340652	ns.others
traf3ip1	-0.515893	0.583502	ns.others
b4galt6	0.044359	0.017137	ns.others
qars1	0.20696	0.357038	ns.others
gpr183a	0.140976	0	ns.others
radx	-0.0421238	0	ns.others
zgc:56231	-0.104256	0	ns.others
acer1	-0.144345	0.208959	ns.others
rnf2	-0.014578	0	ns.others
sept4a	0.401199	0.444636	ns.others
lrrfip2	0.14045	0.121364	ns.others
ppp4r4	1.85422	0.87899	ns.others
igsf9b	0.411341	0.369682	ns.others
epn1	0.0354772	0	ns.others
ndrg1b	2.69278	1.37342	ns.others
scara5	0.462875	0.195056	ns.others
eaf2	0.60175	2.21955	sig.others
clu	0.0938391	0	ns.others
tent5c	-0.311838	0.11191	ns.others
rnf11a	-0.134197	0.125315	ns.others
si:ch211-213a13.2	1.75015	1.91335	ns.others
guca1a	-0.0578154	0	ns.others
hsp90aa1.1	1.003	0.52664	ns.others
bzw1a	0.0407655	0.0115033	ns.others
prg4a	0.190004	0.0511444	ns.others
sae1	-0.0676921	0.0773338	ns.others
rpl21	-0.0505937	0.0115033	ns.others
per3	0.176306	0.214956	ns.others
si:ch211-282j22.3	0.109496	0.120164	ns.others
scamp4	0.249235	0.125315	ns.others
mmgt1	-0.0877119	0.0479374	ns.others
spopla	0.230516	0.478653	ns.others
ezh2	0.0336426	0	ns.others
slc25a25a	-0.200819	0.00802567	ns.others
pard3ab	0.221641	0.382863	ns.others
tex9	0.218991	0.00813042	ns.others
foxn4	0.125174	0.0115033	ns.others
slc7a6os	-0.045393	0	ns.others
mtmr10	-0.10553	0.0023156	ns.others
sarm1	1.08804	2.13514	sig.others
slc20a1b	0.123953	0.181092	ns.others
arhgap42b	0.428484	0.128736	ns.others
ppm1k	-0.0891969	0.0323576	ns.others
insig1	0.611541	0.3196	ns.others
trim16	0.0052516	0	ns.others
gngt2a	0.049513	0	ns.others
tjap1	0.231643	0.0305625	ns.others
msi1	-0.152648	0	ns.others
npffr1l3	-0.122411	0	ns.others
chchd10	-0.164753	0.0299317	ns.others
44810	-0.000114711	0	ns.others
ttyh2l	-0.261937	0.125315	ns.others
xrcc4	-0.00891224	0	ns.others
zgc:101716	-0.216443	0.0633452	ns.others
dnaja2b	-0.230928	0.499317	ns.others
acsl4b	-0.167676	0.192576	ns.others
capn12	-5.94817	2.98459	sig.others
epha4l	0.0360918	0	ns.others
sox19a	0.0583363	0.0487094	ns.others
pnpla6	0.00610879	0	ns.others
tlk2	0.166365	0.308907	ns.others
ppp1r12a	0.177677	0.32617	ns.others
thbs1b	-1.07659	0.760623	ns.others
homer3b	0.0885651	0	ns.others
dla	-0.44712	0.240333	ns.others
cdc25b	0.0132027	0	ns.others
tfeb	-0.375618	0.293623	ns.others
slc7a14a	0.230997	0.193444	ns.others
memo1	0.125351	0.125315	ns.others
churc1	0.144861	0.0295483	ns.others
kras	-0.0879253	0.0174037	ns.others
amt	-0.121293	0	ns.others
DDX17	-0.259373	0.220422	ns.others
cdkn1ca	-0.00473721	0	ns.others
mettl13	-0.283806	0.251399	ns.others
nprl3	-0.666014	0.822775	ns.others
abcb4	-0.821567	0.191727	ns.others
BX957278.1	0.0114277	0	ns.others
pomgnt2	0.153756	0.072975	ns.others
rapgef6	-0.123493	0.0187599	ns.others
si:dkey-247i3.5	1.74614	4.49138	sig.C2H2
kif11	-0.271379	0.653341	ns.others
NA	-0.629611	0.085673	ns.others
fkbp7	0.443015	1.21348	ns.others
psma8	-0.189891	0.396994	ns.others
rab34b	-0.488874	0.125315	ns.others
trmt1	-0.220524	0.402363	ns.others
CABZ01002702.1	1.70033	2.48594	sig.C2H2
gtf2a1	0.293789	0.812684	ns.others
hnrnpa1a	-0.191437	0.0829815	ns.others
zgc:92907	-0.603356	0.335821	ns.others
fgfr1a	0.127353	0.229599	ns.others
slc17a9b	-0.0754455	0.019669	ns.others
fbxo9	-0.0384342	0	ns.others
camk2b1	0.413757	0.365856	ns.others
ddx11	-0.125605	0.0978541	ns.others
wdr3	0.0256589	0	ns.others
si:dkey-42l23.2	1.07592	0.971075	ns.others
si:ch211-288d18.1	-0.334231	0.137616	ns.others
ccna2	0.0273887	0	ns.others
pptc7a	-0.52833	0.369224	ns.others
snrpb	0.15224	0.206425	ns.others
dpysl5a	-0.755431	0.742594	ns.others
uqcrb	-0.52704	0.203985	ns.others
rpp14	1.11276	1.2704	ns.others
arhgef18a	0.202886	0.222474	ns.others
sema3fa	-0.75203	0.35756	ns.others
cahz	-0.917281	2.33079	sig.others
ndrg2	-0.42031	0.125315	ns.others
atp6v1d	0.1349	0.104426	ns.others
rabepk	1.09195	1.02847	ns.others
dnajc11a	-0.199004	0.319327	ns.others
rplp2l	0.0534087	0.0115033	ns.others
akt2	0.0269816	0	ns.others
ccdc28b	0.0873162	0	ns.others
pcyt1aa	0.301001	0.249989	ns.others
otx2b	-0.667864	0.0969676	ns.others
ppp1r14aa	-0.963818	0.749893	ns.others
ift46	-0.33628	0.31234	ns.others
esrp1	0.0929222	0.122226	ns.others
krr1	-0.138965	0.208052	ns.others
rnpc3	-0.156123	0.195916	ns.others
traip	-0.329467	0.86865	ns.others
uqcc2	-0.301151	0.125315	ns.others
atf7a	0.17048	0.0269087	ns.C2H2
blzf1	0.205348	0.610004	ns.others
nae1	-0.0100064	0	ns.others
stk3	-0.134028	0.204233	ns.others
ankrd45	0.0656235	0	ns.others
arhgap33	-0.102339	0.030254	ns.others
fyna	0.089309	0	ns.others
mknk2a	0.0031247	0	ns.others
dnase1l4.2	-0.215726	0.206389	ns.others
smad3a	1.5674	1.34474	ns.others
rps9	0.0417909	0.0104543	ns.others
col2a1b	0.830512	0.179359	ns.others
aadat	-0.355856	0.346082	ns.others
sigmar1	-0.260403	0.24558	ns.others
ryr1a	0.339488	0.0702186	ns.others
elmsan1a	0.0875546	0	ns.C2H2
gsna	-0.242279	0.122199	ns.others
otub1b	-1.00284	1.72577	ns.others
afg1la	0.310692	0.244873	ns.others
sirt2	-0.267358	0.125315	ns.others
scube3	0.768268	0.348365	ns.others
dcun1d3	0.275995	0.551539	ns.others
ppm1bb	0.109913	0.103568	ns.others
si:ch211-212o1.2	-0.272687	0.0383006	ns.others
lpcat1	-0.315803	0.248788	ns.others
rcc2	-0.242158	0.57957	ns.others
orai1a	-1.2801	3.3903	sig.others
upb1	-0.829313	0.337469	ns.others
sema6dl	0.205796	0.39139	ns.others
PIEZO2	1.53611	4.62744	sig.others
atp5pb	-0.178567	0.19028	ns.others
spag7	0.593686	1.12356	ns.others
zgc:171490	0.561256	1.22166	ns.others
znf1038	1.52912	2.4735	sig.C2H2
calcrlb	0.0953448	0	ns.others
abcb11a	0.367594	0.31071	ns.others
sox5	-1.14378	1.05742	ns.others
cry1b	0.886791	0.698307	ns.others
smarcb1b	-0.111358	0.158307	ns.others
atxn2l	0.122002	0.156069	ns.others
epha4b	0.522755	0.213384	ns.others
CRACD	-0.0010263	0	ns.others
dennd6b	0.263611	0.528741	ns.others
FOXK2	-0.108387	0.135256	ns.others
actr1	-0.0390903	0	ns.others
rbm39a	0.0948174	0.131858	ns.others
slc26a2	0.0690275	0.0115033	ns.others
syt5b	-1.2946	0.611433	ns.others
snrpd1	0.121067	0.200394	ns.others
twf1b	-0.0212964	0	ns.others
chuk	0.348617	1.28697	ns.others
aldoaa	-0.0767065	0.104199	ns.others
pde6b	0.0246288	0	ns.others
sema3b	0.171007	0.000926995	ns.others
si:ch211-246m6.5	0.522634	0.125315	ns.others
prtfdc1	-0.671951	1.3713	ns.others
ctsll	0.0418613	0.00713283	ns.others
clocka	-0.0127302	0	ns.others
C2H5orf22	0.0489897	0	ns.others
b9d1	-0.527898	0.545639	ns.others
u2af2b	-0.0313849	0	ns.others
pigo	0.12416	0.184118	ns.others
ints13	0.208227	0.394288	ns.others
si:ch211-110e21.4	1.5268	3.88904	sig.C2H2
dhrs12	-0.821407	1.43197	ns.others
cttn	-0.081529	0.0913623	ns.others
stag2a	0.0705657	0.0369394	ns.others
wars2	-0.331835	0.125315	ns.others
mical1	0.707399	2.03239	sig.others
batf	0.538238	0.253998	ns.others
pcnx1	0.212032	0.3133	ns.others
plod2	0.192685	0	ns.others
pbxip1b	-0.527496	0.322695	ns.others
cetn3	-0.765012	0.977001	ns.others
C13H9orf72	0.330662	0.146927	ns.others
atp5l	-0.0696497	0	ns.others
chn2	-0.931314	1.39689	ns.others
map2k5	0.371718	0.372063	ns.others
aak1a	0.156993	0.125315	ns.others
inaa	-0.381134	0.222474	ns.others
ptk7a	-0.0271625	0	ns.others
ednraa	0.46259	0.206247	ns.others
foxn1	0.80344	0.195075	ns.others
mrpl19	-0.512985	0.880124	ns.others
cry4	-0.343625	0.396994	ns.others
tsg101b	-0.206542	0.168188	ns.others
itpr2	0.450157	0.871469	ns.others
txnl1	-0.279673	0.697706	ns.others
spns1	0.150002	0.139172	ns.others
prkcbp1l	-0.365242	0.428246	ns.others
gyg1a	-0.149666	0.206425	ns.others
bmpr2a	-0.492872	0.388747	ns.others
slc35e1	0.0429983	0	ns.others
insra	0.298205	0.49641	ns.others
ctnnbl1	0.0192203	0	ns.others
csrp2	-0.0817946	0	ns.others
slc35d1a	0.0623004	0.0199249	ns.others
fmn1	-0.114628	0	ns.others
ppp3cca	0.877982	0.713256	ns.others
mob2b	-0.281939	0.236689	ns.others
glra1	-0.207305	0.165028	ns.others
kdsr	0.122248	0.0470846	ns.others
hs6st2	-0.00257513	0	ns.others
zgc:100832	-0.101143	0	ns.others
ttc26	-0.366829	0.372063	ns.others
rnf19a	0.136677	0.268783	ns.others
polr3gla	0.106748	0.154122	ns.others
mettl21a	0.398154	0.350214	ns.others
dmac2l	-0.119159	0	ns.others
kif15	-0.216173	0.405563	ns.others
apoa1a	-0.464441	0.154296	ns.others
meis1b	-0.492531	0.137907	ns.others
c19h1orf109	-0.176609	0.111524	ns.others
fbxl2	0.494621	0.356648	ns.others
ccnl1b	0.096159	0.107672	ns.others
papolg	0.0687934	0.0317106	ns.others
emc7	-0.148458	0.113097	ns.others
rab4b	0.00307307	0	ns.others
zgc:162872	-0.351793	0.134311	ns.others
cant1a	-0.503109	1.42524	ns.others
scp2a	0.353281	0.246977	ns.others
fer	0.0956882	0.0447789	ns.others
gpt2	0.570668	2.44552	sig.others
umps	0.0142612	0	ns.others
dpf2	-0.0904221	0.0411447	ns.C2H2
nup35	-0.105689	0.0269087	ns.others
psme3	0.165937	0.285867	ns.others
ube2e3	-0.114126	0.0862899	ns.others
def6a	0.804001	0.744854	ns.others
rgma	0.0821099	0.0695729	ns.others
eftud2	0.196613	0.338956	ns.others
pacc1	-0.224316	0.125315	ns.others
eif4e1c	-0.149954	0.187283	ns.others
zgc:65851	-0.599041	0.80839	ns.others
bcs1l	-0.189322	0.0409016	ns.others
cnga3b	-0.664946	0.360203	ns.others
syt13	0.0531345	0	ns.others
usp25	0.163546	0.384462	ns.others
zgc:110269	-0.327025	0.342417	ns.others
ptpn11b	0.207469	0.0183453	ns.others
capn9	-0.39008	1.21321	ns.others
nacad	-0.068348	0	ns.others
zgc:173720	1.51527	4.3544	sig.C2H2
rdh10b	-0.0877458	0.123725	ns.others
naa35	-0.309076	0.485566	ns.others
pdha1a	0.00736192	0	ns.others
cox4i1l	0.0991512	0	ns.others
adar	0.0256974	0	ns.others
kcnk5b	-0.00406377	0	ns.others
mmp13a	-0.385509	0.0911332	ns.others
adssl	-0.00903719	0	ns.others
ercc6l2	0.269753	0.125315	ns.others
col1a1a	2.25319	1.04495	ns.others
mgat1a	-0.352536	0.388871	ns.others
col11a2	-0.079962	0	ns.others
fam76b	0.00964632	0	ns.others
spic	-0.0265834	0	ns.others
zgc:113057	-1.02661	0.459818	ns.others
si:ch211-169p10.1	-0.0911983	0.00802567	ns.others
vmp1	-0.0159682	0	ns.others
rnls	0.133763	0	ns.others
NA	-0.079157	0.00824614	ns.others
rassf4a	0.428968	0.113221	ns.others
spint1b	0.564356	2.40941	sig.others
aacs	-0.0361934	0	ns.others
aurka	-0.2973	0.749893	ns.others
mphosph10	0.0767375	0.0887884	ns.others
per1b	-0.0302264	0	ns.others
u2af2a	0.0291611	0	ns.others
rnpep	-1.80791	3.32257	sig.others
sdcbp2	0.0227629	0	ns.others
hcfc1b	0.355212	1.05748	ns.others
rap1aa	0.0121418	0	ns.others
pdss2	0.119983	0	ns.others
polr3f	0.26501	0.125315	ns.others
AL645691.1	1.49599	2.40906	sig.C2H2
waca	0.285917	1.00262	ns.others
fmnl2a	-0.405965	0.289597	ns.others
ptdss1a	-0.00801512	0	ns.others
pdcd10b	-0.106691	0.125315	ns.others
col5a1	-0.129678	0	ns.others
si:dkey-97a13.6	0.15044	0.0254194	ns.others
eif3ja	0.00619339	0	ns.others
si:ch73-380l3.2	1.41744	1.90695	ns.others
prkag2a	-0.169568	0.120164	ns.others
cdc34b	0.132983	0.241543	ns.others
zgc:92749	-0.605433	0.251399	ns.others
cideb	0.862207	0.350214	ns.others
si:ch211-266d19.4	-0.0593894	0.0115033	ns.C2H2
smad4b	-0.567167	0.337445	ns.others
atf6	0.0397233	0.00404502	ns.others
gtf2e2	0.103566	0.0385809	ns.others
rpusd4	-0.0623877	0	ns.others
pfn2l	0.03321	0.00208214	ns.others
atp2b1a	-0.0135071	0	ns.others
eif1	0.201036	0.509212	ns.others
bbx	-0.238431	0.28336	ns.others
wee2	-0.468783	0.189313	ns.others
rbm14a	0.142813	0.0727097	ns.others
hcls1	-0.0687811	0	ns.others
maco1b	-0.0730325	0	ns.others
poc1bl	0.193108	0.110894	ns.others
rer1	-0.123528	0.20961	ns.others
arl13b	-0.24087	0.122644	ns.others
smarca1	-0.0981546	0	ns.others
nucks1b	0.0918805	0.117715	ns.others
foxa3	0.312716	1.32599	ns.others
tmem161a	0.193202	0.150558	ns.others
hnmt	-1.80952	1.29175	ns.others
dipk2aa	-0.144442	0.0301899	ns.others
csnk2a2a	-0.169455	0.0661872	ns.others
nop56	-0.069944	0.104199	ns.others
dlgap4b	-0.509369	0.514182	ns.others
itga3b	-0.0298978	0	ns.others
mettl3	0.629111	2.23544	sig.others
asah2	0.448699	0.125315	ns.others
foxn3	0.128661	0	ns.others
alg9	-0.36764	0.344808	ns.others
arih2	-0.0935145	0.0868516	ns.others
tmprss4b	-0.0185734	0	ns.others
picalma	0.047931	0	ns.others
npepl1	0.665222	3.15217	sig.others
snap23.1	0.0365908	0	ns.others
slc4a1a	0.462661	0.103341	ns.others
znf143a	-0.289312	0.876003	ns.C2H2
ammecr1	0.25492	0.688922	ns.others
ddx49	-0.464519	1.38809	ns.others
arhgef4	-0.0458384	0	ns.others
ech1	-0.187754	0.159265	ns.others
tcea2	-0.0438033	0	ns.others
eif2d	0.137891	0.100659	ns.others
mat2b	0.00880328	0	ns.others
myhz2	0.0739302	0	ns.others
tnfsf13b	0.72919	0.800025	ns.others
syap1	-0.190361	0.424939	ns.others
scml2	0.0480595	0	ns.others
mob1bb	-0.0201223	0	ns.others
rhoub	-0.0467666	0	ns.others
cfl1l	-0.444637	2.1071	sig.others
osbpl7	0.20077	0.253272	ns.others
nf1a	0.25515	0.776634	ns.others
adal	-1.79346	1.09383	ns.others
gpia	0.112977	0.0341799	ns.others
tdg.1	-0.071854	0.0350365	ns.others
opcml	-0.0231977	0	ns.others
ubiad1	0.159964	0.162725	ns.others
pole4	-1.34009	1.54504	ns.others
si:ch211-59h6.1	-0.0973461	0	ns.others
nsun3	-0.123466	0.00373702	ns.others
erap1a	-0.062707	0	ns.others
si:ch211-86h15.1	1.39864	6.28227	sig.others
mta2	-0.00407513	0	ns.others
ndufv2	-0.112595	0.0641023	ns.others
itpk1a	-0.213667	0.161731	ns.others
ascc2	0.491073	1.1597	ns.others
oxct1a	0.0086469	0	ns.others
mmp15b	-0.621723	0.125315	ns.others
mrpl11	-0.289988	0.125315	ns.others
bmi1b	0.00280534	0	ns.others
ywhaba	0.0379303	0.00868054	ns.others
tubgcp2	-0.446443	0.973346	ns.others
uap1l1	0.0585049	0	ns.others
ndrg3a	0.806029	0.754394	ns.others
gclc	0.190476	0.386962	ns.others
hiat1a	0.180088	0.125315	ns.others
maf1	-0.524741	2.3668	sig.others
dlx1a	0.9645	0.318102	ns.others
pdk1	-0.579016	1.56764	ns.others
atp1b1a	0.201258	0.249989	ns.others
dhx16	-0.275729	0.848418	ns.others
zgc:55558	-0.0486109	0	ns.others
jag1b	-0.381873	0.0299514	ns.others
zeb1b	-0.801006	0.44475	ns.C2H2
slc35a3a	-0.262414	0.257524	ns.others
phc2b	-0.999854	0.724618	ns.others
glulc	-0.28731	0.0776111	ns.others
dhcr24	-0.473394	0.358637	ns.others
wbp1la	0.0117747	0	ns.others
tars1	-0.0838114	0.0552511	ns.others
tmc5	0.197552	0.0653887	ns.others
colec11	0.853247	0.287902	ns.others
eif4eb	-0.164583	0.0269087	ns.others
znf76	0.428328	0.346082	ns.C2H2
si:dkey-72l17.6	1.3619	4.16252	sig.C2H2
rpl19	0.00752099	0	ns.others
map3k15	-1.13522	0.177134	ns.others
cadps2	0.538493	1.24992	ns.others
pygmb	-0.256645	0.653813	ns.others
ttc5	0.143821	0.0589528	ns.others
atp5f1e	-0.248122	0.169495	ns.others
anxa6	-0.226049	0.345912	ns.others
kif26ba	-1.29321	0.419076	ns.others
tasorb	0.237065	0.470047	ns.others
cirbpb	0.0302379	0.000728697	ns.others
sh3gl3a	-0.1562	0.00435511	ns.others
isoc2	-0.826556	0.290562	ns.others
ppp6r3	-0.0947149	0.0899761	ns.others
cwc15	0.546976	0.657757	ns.others
bnip2	0.0855745	0.0796285	ns.others
znf236	1.35663	4.9744	sig.C2H2
slc8a1a	-0.209097	0.0109983	ns.others
bhmt	-0.416682	0	ns.others
hira	0.10518	0.121232	ns.others
sycp3	-1.15875	0.637462	ns.others
atp6v1ba	0.0979411	0.0399727	ns.others
tdrd9	-0.098789	0.113221	ns.others
mtrex	0.219818	0.749026	ns.others
wfikkn2a	0.599208	0.148211	ns.others
supt7l	0.145072	0.125315	ns.others
nedd1	0.287317	0.795492	ns.others
cct4	-0.147862	0.195342	ns.others
arhgef39	-0.167819	0.125315	ns.others
rrp15	0.0224387	0	ns.others
zbtb34	-0.153916	0.0901367	ns.C2H2
abca2	0.0790135	0	ns.others
ube2kb	0.223426	0.143213	ns.others
cyp2ae1	-0.227196	0.030254	ns.others
svep1	0.576855	0.778576	ns.others
mcm9	-0.197459	0.184705	ns.others
lpgat1	0.0543655	0.0274478	ns.others
pgm1	-0.0968192	0.0250647	ns.others
rfx2	-0.00748459	0	ns.others
gadd45bb	0.167242	0.300219	ns.others
csnk2a2b	-0.337139	0.77073	ns.others
brd1a	0.0170096	0	ns.others
tnfb	0.525708	0.970709	ns.others
sema3gb	-0.261584	0.0275188	ns.others
anxa13l	1.34204	0.917434	ns.others
vdac2	0.157272	0.177294	ns.others
cd164	-0.195711	0.350323	ns.others
casr	0.434537	0.0727062	ns.others
adgrl4	0.221003	0.0709822	ns.others
tpd52l2b	-0.104058	0.125315	ns.others
brox	-0.298834	0.32711	ns.others
tbck	-0.285882	0.486658	ns.others
hyou1	0.355	0.41065	ns.others
si:dkey-42i9.6	-0.0500406	0.0124223	ns.others
vsig8b	0.147581	0.00802567	ns.others
stimate	-0.258804	0.044903	ns.others
cers2a	-0.159481	0.107139	ns.others
ccm2	0.174468	0.148557	ns.others
usp9	0.0671344	0.0847544	ns.others
zgc:77486	0.173273	0.0880365	ns.others
gtse1	-0.500037	1.68957	ns.others
ap4b1	-0.317236	0.0426332	ns.others
srsf6a	0.0539256	0	ns.others
slc4a4a	0.119181	0.151055	ns.others
vta1	0.124584	0.161864	ns.others
polr3glb	-0.0275077	0	ns.others
lancl1	0.0630196	0	ns.others
slc25a55b	-1.39824	0.510257	ns.others
eno1b	-0.659393	0.196908	ns.others
rrbp1a	-0.459083	1.32298	ns.others
ctss2.2	-0.482394	0.230114	ns.others
si:dkey-246g23.4	2.54863	2.10615	sig.others
thop1	0.12385	0.181766	ns.others
ppp1r13l	-0.250336	0.222474	ns.others
zgc:77158	-0.79352	2.24242	sig.others
klf11b	-0.150356	0.0339609	ns.C2H2
hps4	0.0824132	0.00845414	ns.others
pcid2	0.125876	0.125315	ns.others
capns1b	-0.234356	0.510828	ns.others
anapc16	-0.0101689	0	ns.others
dlst	0.545199	1.00988	ns.others
osbpl2b	-0.292935	0.197083	ns.others
spo11	0.33321	0.0786159	ns.others
sulf2b	-0.940209	0.125315	ns.others
aldh3b1	-0.218973	0.327801	ns.others
abl2	0.507618	1.56447	ns.others
tbc1d19	0.481067	0.320323	ns.others
sept5a	0.0406439	0	ns.others
ttc14	0.959707	4.00579	sig.others
egfra	-0.140424	0	ns.others
lmo4a	-0.741378	0.432136	ns.others
cdc14aa	0.256184	0.00552498	ns.others
ptpmt1	-1.2003	0.98584	ns.others
armc1	0.0551594	0.0332149	ns.others
fam133b	-0.00938043	0	ns.others
spata20	0.140997	0.0775786	ns.others
pi4k2b	0.115488	0.0299249	ns.others
sorl1	0.176698	0.123754	ns.others
frya	-1.67055	0.988874	ns.others
plekhb2	-0.00563451	0	ns.others
eif3m	-0.0812724	0.113221	ns.others
psmb3	-0.357838	0.978156	ns.others
ivns1abpb	-0.0880454	0.00990118	ns.others
pdf	0.14431	0.0145283	ns.others
si:dkey-46g23.2	1.32187	3.91183	sig.others
cul2	0.113346	0.121565	ns.others
psma6b	0.0594346	0	ns.others
psap	0.065977	0.0700404	ns.others
pex3	0.159368	0.0635493	ns.others
anxa13	0.179717	0	ns.others
ndfip1	0.0860132	0	ns.others
ube2q2	0.0843984	0.125315	ns.others
ern1	-0.420893	1.17243	ns.others
stard8	-0.0786791	0.0318657	ns.others
eif2b4	-0.164952	0.130553	ns.others
lrrc45	0.0342591	0	ns.others
cwc22	0.200091	0.541123	ns.others
lbr	-0.0303041	0	ns.others
pdia7	0.168572	0.303238	ns.others
rrm1	-0.16715	0.334533	ns.others
lhx1a	0.238393	0.673494	ns.others
si:dkeyp-93d12.1	-0.650793	0.380244	ns.others
smarcad1a	-0.0259813	0	ns.others
cldn7b	0.0222783	0	ns.others
pgam1b	0.100873	0.102424	ns.others
fam184a	-0.363606	0.216011	ns.others
wdr82	0.0641962	0.0796285	ns.others
atp6v1e1a	-0.587325	0.341558	ns.others
osr1	0.215577	0.222474	ns.C2H2
si:ch211-271g18.4	1.31519	2.59632	sig.C2H2
pyroxd2	-0.670284	0.349481	ns.others
cfl2	-0.000779656	0	ns.others
wasla	-0.399544	0.125315	ns.others
picalmb	0.117654	0.081514	ns.others
srp72	0.0300426	0	ns.others
med22	0.144605	0.159008	ns.others
mtdha	0.056594	0.0112337	ns.others
ercc4	0.0791727	0	ns.others
ssr3	0.0761662	0.0164782	ns.others
bloc1s1	-0.59229	0.25434	ns.others
pfkma	0.0188622	0	ns.others
ildr2	-1.34214	1.0033	ns.others
foxp1b	-0.319292	0.125315	ns.others
myl1	5.38798	0.739638	ns.others
zgc:55413	-0.383858	0.621294	ns.others
odf3l2a	-0.45709	0.0643741	ns.others
mecp2	0.314979	0.0455537	ns.others
zgc:86598	0.280503	0.962069	ns.others
esyt1b	0.132458	0.156563	ns.others
rbmx	0.165112	0.406649	ns.others
jag2a	-0.225656	0.0620232	ns.others
hacd3	0.658417	0.430402	ns.others
rfc2	-0.239517	0.39024	ns.others
dlgap1a	-0.290474	0.00845414	ns.others
med15	0.0323799	0	ns.others
si:ch73-266f23.1	1.26906	4.33576	sig.C2H2
spaw	0.426856	0.101814	ns.others
pgghg	0.82778	1.83074	ns.others
atp5pf	-0.131067	0.1134	ns.others
FO834825.2	0.87488	0.291511	ns.C2H2
sh2d5	0.0231628	0	ns.others
npm1a	-0.138661	0.225092	ns.others
ormdl1	-0.196274	0.279377	ns.others
rab11al	-0.335532	0.179517	ns.others
stk17b	0.176695	0.0478767	ns.others
tmbim4	-0.250939	0.188942	ns.others
luc7l3	0.0679509	0	ns.others
ddx4	-0.0392907	0	ns.others
slc12a4	0.506715	0.870033	ns.others
galnt6	0.152378	0.0917694	ns.others
selenoo2	0.93168	1.13922	ns.others
elavl3	0.0609158	0	ns.others
mxe	0.0487994	0	ns.others
ppp2r5d	0.223863	0.200046	ns.others
rabgef1	0.397627	1.02077	ns.others
dgkza	0.38261	0.708758	ns.others
usf1l	0.0109349	0	ns.others
yipf1	-0.120806	0.0384263	ns.others
nr6a1b	0.182675	0	ns.others
ythdf2	0.0112169	0	ns.others
nutf2l	-0.198421	0.152391	ns.others
tmem126a	-0.0948476	0.0195943	ns.others
usp5	-0.114163	0.125315	ns.others
cdh6	-0.100761	0.123791	ns.others
atg4a	-0.207821	0.267476	ns.others
aida	-0.158877	0.0305474	ns.others
pfdn1	-0.0629299	0.00802567	ns.others
golim4b	-1.21512	1.3431	ns.others
rfx3	0.216608	0.125315	ns.others
ppp1r3cb	0.180857	0.332222	ns.others
serpinb1l3	0.0422915	0	ns.others
eif4e1b	-0.418671	1.14215	ns.others
hnrnpr	0.100537	0.0900448	ns.others
ctnnb1	-0.0258947	0	ns.others
chpt1	0.0573813	0	ns.others
trabd	1.26441	5.06679	sig.others
exoc3	0.0557618	0	ns.others
slc38a5b	0.0437742	0.00868054	ns.others
ilf2	0.0079276	0	ns.others
dennd1a	-0.105276	0	ns.others
slc5a6b	0.220515	0.00518638	ns.others
si:ch211-212d10.1	-0.304727	0.0330371	ns.others
dlx3b	0.0415785	0	ns.others
mbtps1	-0.124145	0.0867976	ns.others
aoc2	0.0534034	0	ns.others
svilb	0.456596	0.110239	ns.others
itpr1a	0.1792	0.0173897	ns.others
casp23	0.694317	0.61041	ns.others
acsl3b	-0.245415	0.384975	ns.others
bckdhb	0.119252	0.102842	ns.others
tmem26b	-0.20758	0.00128544	ns.others
esco2	-0.0351669	0	ns.others
rps4x	-0.125626	0.219409	ns.others
znf622	0.050293	0	ns.others
pgm2l1	0.284951	0.203851	ns.others
dync1h1	0.0544504	0	ns.others
her1	-0.338966	0.821785	ns.others
acox1	-2.56606	0.812874	ns.others
cacybp	-0.121428	0.0604378	ns.others
mfsd6l	0.667881	0.451197	ns.others
arf2a	0.0179357	0	ns.others
usp4	0.0845531	0.125315	ns.others
zgc:113220	0.0782513	0.0537883	ns.C2H2
g3bp2	0.0109093	0	ns.others
ehd1b	0.0525449	0	ns.others
si:dkey-46g23.5	0.491841	1.14215	ns.others
wnt11	-0.0826745	0	ns.others
cryba1l2	-0.0995125	0	ns.others
cacna2d1a	-1.67723	1.64903	ns.others
hacd2	-0.0163975	0	ns.others
ranbp1	-0.0471999	0.00143673	ns.others
si:dkeyp-69b9.6	-1.22821	1.59057	ns.C2H2
hprt1l	-0.31489	0.125315	ns.others
rpl8	-0.0308386	0	ns.others
syngr3a	0.363663	0.0586302	ns.others
abi2b	0.253231	0.612747	ns.others
robo2	1.26654	0.611252	ns.others
ncbp2	-0.234726	0.615005	ns.others
htra1b	-0.782078	0.246929	ns.others
lamp2	-0.06914	0.0447789	ns.others
ndufab1b	0.037397	0	ns.others
p2ry11	-0.717571	0.275376	ns.others
tprkb	-0.0448449	0	ns.others
kif23	0.0482571	0.0230522	ns.others
znf598	-3.30729	4.65588	sig.others
angpt2a	-1.73876	1.30035	ns.others
snx33	-0.42261	0.545639	ns.others
diablob	-0.502283	0.548727	ns.others
ftr90	1.24561	1.43931	ns.others
triap1	-0.189971	0.125315	ns.others
ccdc82	-0.0180057	0	ns.others
ankhb	0.212487	0.0539862	ns.others
lims2	-0.446661	0.190371	ns.others
acvr1l	0.0419274	0.0142518	ns.others
tbp	-0.0267477	0	ns.others
jagn1b	-0.402995	0.488633	ns.others
cdh4	1.58724	2.10938	sig.others
arhgap4b	0.175687	0.182776	ns.others
dnm1l	0.271585	0.208959	ns.others
ccdc114	-0.153058	0.00538833	ns.others
tspan18b	-0.257069	0.187252	ns.others
l1camb	-2.09064	0.630009	ns.others
slc23a1	-0.582146	0.21974	ns.others
calm3a	-0.261686	0.197083	ns.others
grasp	1.23162	1.66832	ns.others
ube2d4	0.0487431	0	ns.others
daam1a	0.15996	0.125315	ns.others
[truncated: 13,246 more rows]

## Sheet: Fig.2F
MZ6h_WT6h_logFC	Type
-0.185091	All_genes
0.00193281	All_genes
0.0614346	All_genes
-0.162261	All_genes
0.055409	All_genes
-0.179043	All_genes
-0.189264	All_genes
-0.323374	All_genes
-0.258163	All_genes
-0.833762	All_genes
1.14194	All_genes
-0.360699	All_genes
-0.378839	All_genes
0.153165	All_genes
-0.113067	All_genes
-0.127835	All_genes
-0.432898	All_genes
-0.126445	All_genes
0.0786549	All_genes
0.221106	All_genes
0.131424	All_genes
1.56755	All_genes
0.157066	All_genes
-0.0330198	All_genes
0.941751	All_genes
-0.315792	All_genes
0.0835636	All_genes
-0.0952546	All_genes
0.135233	All_genes
-0.299329	All_genes
-0.0829882	All_genes
0.0945845	All_genes
0.258648	All_genes
1.23162	All_genes
0.442186	All_genes
2.7944e-05	All_genes
-0.296034	All_genes
1.31848	All_genes
-0.445044	All_genes
-0.12784	All_genes
0.197025	All_genes
0.101175	All_genes
-0.389405	All_genes
0.685268	All_genes
0.159763	All_genes
0.295144	All_genes
0.14526	All_genes
0.44246	All_genes
0.214236	All_genes
-0.142986	All_genes
0.0272859	All_genes
-0.0432996	All_genes
-0.0401623	All_genes
-0.68879	All_genes
0.383413	All_genes
0.538951	All_genes
0.00530172	All_genes
0.410331	All_genes
0.0264703	All_genes
-1.18409	All_genes
0.349554	All_genes
0.0056625	All_genes
0.0119511	All_genes
-0.16665	All_genes
-0.131749	All_genes
0.113893	All_genes
-0.301978	All_genes
-0.0701042	All_genes
0.18065	All_genes
-0.0808717	All_genes
-0.2983	All_genes
-0.0955431	All_genes
-0.0395569	All_genes
-0.270752	All_genes
0.33312	All_genes
-0.380502	All_genes
0.204463	All_genes
0.0118759	All_genes
0.0116931	All_genes
0.252166	All_genes
0.247321	All_genes
-0.104163	All_genes
-0.0769732	All_genes
-0.246663	All_genes
-0.0227503	All_genes
-0.758345	All_genes
0.0596441	All_genes
-0.0216358	All_genes
-0.152441	All_genes
0.19589	All_genes
-0.157551	All_genes
-0.360624	All_genes
-0.0100122	All_genes
-0.0437577	All_genes
-0.480981	All_genes
-0.45334	All_genes
0.348134	All_genes
-1.334	All_genes
-0.818076	All_genes
-0.0742827	All_genes
-0.45708	All_genes
0.269975	All_genes
0.274498	All_genes
0.0170711	All_genes
-0.187755	All_genes
-0.141202	All_genes
0.0507287	All_genes
-1.24482	All_genes
-0.283556	All_genes
-0.216471	All_genes
0.113217	All_genes
-1.38194	All_genes
0.00277221	All_genes
-0.0821564	All_genes
0.17941	All_genes
0.0162817	All_genes
0.051658	All_genes
-0.228737	All_genes
0.139885	All_genes
0.201997	All_genes
-0.620566	All_genes
-0.294542	All_genes
-0.409957	All_genes
-0.339296	All_genes
-0.118796	All_genes
-0.341557	All_genes
0.196145	All_genes
0.0295349	All_genes
0.0240325	All_genes
-0.383366	All_genes
0.408198	All_genes
0.315733	All_genes
0.0311852	All_genes
-0.196977	All_genes
0.170463	All_genes
0.35979	All_genes
-0.25882	All_genes
0.143417	All_genes
0.120102	All_genes
0.150287	All_genes
-0.233402	All_genes
0.320872	All_genes
-0.00596985	All_genes
0.220354	All_genes
0.424737	All_genes
0.258346	All_genes
-2.29473	All_genes
-0.00672742	All_genes
-0.583408	All_genes
-0.250244	All_genes
0.237712	All_genes
0.542528	All_genes
-0.369949	All_genes
-0.176783	All_genes
-0.358298	All_genes
-0.0384412	All_genes
-0.0425613	All_genes
-0.821126	All_genes
0.0557097	All_genes
0.0578848	All_genes
0.061096	All_genes
0.132952	All_genes
-0.213818	All_genes
0.468724	All_genes
-0.151936	All_genes
0.1986	All_genes
-0.295372	All_genes
-0.0526241	All_genes
-0.0600996	All_genes
-0.649957	All_genes
0.652038	All_genes
-0.152227	All_genes
0.228165	All_genes
0.218661	All_genes
0.022237	All_genes
-0.319151	All_genes
-0.349891	All_genes
0.0806767	All_genes
0.658726	All_genes
-0.439617	All_genes
0.184388	All_genes
-0.00413802	All_genes
-0.637119	All_genes
-0.299868	All_genes
0.481674	All_genes
0.183678	All_genes
0.0662574	All_genes
0.346409	All_genes
-0.0296034	All_genes
-0.0961145	All_genes
-0.432801	All_genes
-1.12989	All_genes
-0.00638566	All_genes
3.91259	All_genes
-0.120847	All_genes
-0.0111099	All_genes
-0.0270821	All_genes
-0.204682	All_genes
0.179541	All_genes
0.359077	All_genes
0.0402684	All_genes
0.293606	All_genes
1.50188	All_genes
-0.114009	All_genes
0.192138	All_genes
0.33818	All_genes
0.141444	All_genes
0.154009	All_genes
-0.109145	All_genes
-0.213607	All_genes
-0.0552558	All_genes
0.16758	All_genes
0.408607	All_genes
-0.0932989	All_genes
-0.173663	All_genes
0.0489689	All_genes
-0.0711571	All_genes
0.650349	All_genes
-0.862124	All_genes
0.160283	All_genes
-0.110806	All_genes
-0.141841	All_genes
-0.0488919	All_genes
0.0851274	All_genes
-0.23395	All_genes
-0.280638	All_genes
-0.329677	All_genes
0.0264003	All_genes
0.255341	All_genes
0.0753958	All_genes
0.047762	All_genes
-0.104799	All_genes
0.258161	All_genes
0.0679454	All_genes
0.168906	All_genes
-0.0980315	All_genes
0.110745	All_genes
-0.24356	All_genes
0.0702734	All_genes
0.265817	All_genes
0.493168	All_genes
0.14813	All_genes
-0.999149	All_genes
0.135701	All_genes
0.201673	All_genes
-0.0735535	All_genes
0.700736	All_genes
-0.30906	All_genes
-0.309475	All_genes
0.0630678	All_genes
0.0790217	All_genes
-0.112646	All_genes
-0.137118	All_genes
-0.203428	All_genes
0.111466	All_genes
-0.213773	All_genes
-0.171684	All_genes
-0.0604089	All_genes
0.0128122	All_genes
-0.239588	All_genes
0.270946	All_genes
-0.762125	All_genes
0.348932	All_genes
0.151155	All_genes
0.0314308	All_genes
-0.220388	All_genes
0.320094	All_genes
-0.261661	All_genes
0.353302	All_genes
0.162011	All_genes
0.294454	All_genes
0.588317	All_genes
0.417307	All_genes
0.060477	All_genes
-0.262842	All_genes
-0.0585113	All_genes
-0.0171	All_genes
-0.294153	All_genes
-0.510972	All_genes
0.180281	All_genes
0.164401	All_genes
0.291877	All_genes
-0.0693941	All_genes
-0.222401	All_genes
-0.0633292	All_genes
0.031596	All_genes
-0.0509697	All_genes
-0.0489721	All_genes
-0.390006	All_genes
0.125365	All_genes
0.0685931	All_genes
0.106458	All_genes
-0.254427	All_genes
0.0771989	All_genes
-0.202021	All_genes
0.155774	All_genes
0.224102	All_genes
0.501883	All_genes
-0.218728	All_genes
-0.12704	All_genes
0.284656	All_genes
0.568745	All_genes
0.329975	All_genes
0.239049	All_genes
0.239366	All_genes
-0.887066	All_genes
-0.513275	All_genes
-0.0804872	All_genes
-0.208861	All_genes
0.122478	All_genes
1.05568	All_genes
0.334674	All_genes
0.141854	All_genes
0.0723285	All_genes
0.613187	All_genes
0.271592	All_genes
-0.60033	All_genes
1.30597	All_genes
-0.353141	All_genes
0.0757856	All_genes
-0.0398988	All_genes
0.233875	All_genes
0.248522	All_genes
-0.736269	All_genes
0.38038	All_genes
-0.732474	All_genes
0.354661	All_genes
0.00461701	All_genes
-0.268798	All_genes
0.216638	All_genes
0.140538	All_genes
-0.79312	All_genes
0.0540044	All_genes
0.0755639	All_genes
0.467036	All_genes
-0.486261	All_genes
0.140198	All_genes
-0.187837	All_genes
0.0175291	All_genes
-0.0150027	All_genes
-0.403684	All_genes
0.0822175	All_genes
0.418261	All_genes
-0.137407	All_genes
-0.0328738	All_genes
-0.429703	All_genes
1.97173	All_genes
-0.357723	All_genes
0.246529	All_genes
0.228259	All_genes
-0.131846	All_genes
-0.00373728	All_genes
-0.0530419	All_genes
-0.362392	All_genes
-0.377831	All_genes
0.064486	All_genes
0.213514	All_genes
1.16298	All_genes
-0.822562	All_genes
0.0407054	All_genes
0.052187	All_genes
-0.0871404	All_genes
0.0652344	All_genes
-0.416172	All_genes
-0.253596	All_genes
0.130582	All_genes
-0.12441	All_genes
-0.240351	All_genes
0.0377818	All_genes
-0.936735	All_genes
-0.448721	All_genes
-0.129809	All_genes
0.0503673	All_genes
-0.0114133	All_genes
0.147446	All_genes
0.10121	All_genes
0.163882	All_genes
0.18242	All_genes
0.0963943	All_genes
-0.880132	All_genes
-0.387049	All_genes
-0.00834214	All_genes
0.323785	All_genes
-0.196194	All_genes
0.0678081	All_genes
0.118569	All_genes
-0.233075	All_genes
-0.147511	All_genes
0.020588	All_genes
-0.280977	All_genes
-0.00948222	All_genes
0.181895	All_genes
0.0240955	All_genes
-0.196991	All_genes
0.72578	All_genes
-0.214767	All_genes
-0.0869023	All_genes
-2.5859	All_genes
0.0219802	All_genes
-0.0192734	All_genes
0.620256	All_genes
-0.123192	All_genes
-0.414518	All_genes
-0.0321721	All_genes
-0.103755	All_genes
0.031552	All_genes
0.126162	All_genes
-0.335377	All_genes
-0.029856	All_genes
0.653705	All_genes
-0.00265569	All_genes
-0.543934	All_genes
0.0502782	All_genes
-0.915955	All_genes
-0.547756	All_genes
0.103233	All_genes
-0.17377	All_genes
-0.371048	All_genes
-0.236197	All_genes
-0.203348	All_genes
0.146804	All_genes
-0.395112	All_genes
-1.10431	All_genes
-0.129048	All_genes
-0.277191	All_genes
0.0746647	All_genes
0.308455	All_genes
0.170985	All_genes
0.308993	All_genes
0.337208	All_genes
0.228089	All_genes
-0.629611	All_genes
0.445585	All_genes
0.69526	All_genes
-0.0636842	All_genes
-0.107862	All_genes
-0.169309	All_genes
-0.222901	All_genes
-0.211279	All_genes
-0.348448	All_genes
0.0784435	All_genes
0.566464	All_genes
0.391942	All_genes
-0.00443097	All_genes
0.427752	All_genes
-0.0780731	All_genes
-0.198325	All_genes
0.175747	All_genes
0.927138	All_genes
-0.172589	All_genes
-0.643282	All_genes
0.0806577	All_genes
0.145601	All_genes
-0.0271658	All_genes
-0.0415999	All_genes
-0.436335	All_genes
-0.26915	All_genes
0.0887621	All_genes
0.372171	All_genes
-0.0944996	All_genes
-0.0115056	All_genes
0.165055	All_genes
0.765731	All_genes
0.0951545	All_genes
-0.421088	All_genes
0.108793	All_genes
0.118246	All_genes
-0.255733	All_genes
0.0479123	All_genes
0.184309	All_genes
-0.305457	All_genes
-0.0381013	All_genes
0.129497	All_genes
-0.21892	All_genes
-0.57152	All_genes
-0.388157	All_genes
-0.837321	All_genes
-0.336033	All_genes
0.110611	All_genes
0.0555248	All_genes
0.0500582	All_genes
-0.959338	All_genes
-0.399209	All_genes
0.124762	All_genes
-0.317734	All_genes
0.179171	All_genes
-0.129999	All_genes
-0.00064112	All_genes
-0.877157	All_genes
-0.151761	All_genes
-0.156779	All_genes
-0.327356	All_genes
0.782001	All_genes
-0.171748	All_genes
-0.572391	All_genes
0.0834089	All_genes
0.00572768	All_genes
-0.0990953	All_genes
0.281119	All_genes
-0.104839	All_genes
-0.855089	All_genes
0.206199	All_genes
-0.0144393	All_genes
0.631857	All_genes
-0.841991	All_genes
-0.507257	All_genes
0.0671157	All_genes
0.0432394	All_genes
0.204031	All_genes
-0.0303595	All_genes
-0.898332	All_genes
0.321181	All_genes
0.0576633	All_genes
0.780913	All_genes
0.365936	All_genes
0.371886	All_genes
0.0660357	All_genes
-0.347165	All_genes
-0.28923	All_genes
-0.0121768	All_genes
-0.0477664	All_genes
-0.25575	All_genes
-0.310347	All_genes
-0.22732	All_genes
-0.230345	All_genes
0.420242	All_genes
0.0961464	All_genes
-0.0287324	All_genes
-0.128377	All_genes
-6.88193	All_genes
0.258408	All_genes
0.0938032	All_genes
-0.317353	All_genes
0.0708981	All_genes
0.0407124	All_genes
0.141742	All_genes
0.312535	All_genes
-0.0322916	All_genes
-0.26146	All_genes
-0.125883	All_genes
-0.708844	All_genes
0.0930364	All_genes
0.296274	All_genes
-0.564	All_genes
-0.147213	All_genes
-0.144315	All_genes
-0.166309	All_genes
-0.425132	All_genes
-0.279224	All_genes
0.151263	All_genes
0.291958	All_genes
-1.11194	All_genes
-0.516693	All_genes
-0.0965729	All_genes
0.0437974	All_genes
-0.319298	All_genes
0.114706	All_genes
0.114107	All_genes
0.202855	All_genes
-0.112471	All_genes
-0.14165	All_genes
-0.171378	All_genes
-0.58235	All_genes
0.0603491	All_genes
-0.182171	All_genes
-0.398449	All_genes
-0.495221	All_genes
0.0243846	All_genes
0.124014	All_genes
0.249226	All_genes
-0.199942	All_genes
0.13033	All_genes
0.159411	All_genes
-0.264669	All_genes
-0.285261	All_genes
0.0484056	All_genes
-1.23931	All_genes
-0.568559	All_genes
-0.146766	All_genes
-0.00687676	All_genes
-0.0325419	All_genes
-0.225245	All_genes
-0.2015	All_genes
0.0519539	All_genes
0.258022	All_genes
0.0168724	All_genes
-0.166153	All_genes
-0.00476098	All_genes
-0.251253	All_genes
-0.490731	All_genes
0.121747	All_genes
0.110711	All_genes
0.0548516	All_genes
-0.287448	All_genes
-0.0602947	All_genes
0.205753	All_genes
-0.00163598	All_genes
-0.398517	All_genes
0.300764	All_genes
0.110355	All_genes
-0.166196	All_genes
-0.256063	All_genes
-0.0562668	All_genes
0.0437536	All_genes
-0.12692	All_genes
-0.048723	All_genes
-0.29027	All_genes
-0.0504231	All_genes
-0.445074	All_genes
-0.0693329	All_genes
0.309656	All_genes
-0.415107	All_genes
0.483268	All_genes
0.331499	All_genes
0.047728	All_genes
-0.0230042	All_genes
0.0823967	All_genes
0.978616	All_genes
0.390372	All_genes
0.673087	All_genes
-0.211515	All_genes
0.23482	All_genes
-3.15954	All_genes
-0.148923	All_genes
-0.285928	All_genes
0.772773	All_genes
0.0122227	All_genes
0.214584	All_genes
0.129808	All_genes
-0.239966	All_genes
-0.0270059	All_genes
-0.421598	All_genes
0.0989699	All_genes
0.175496	All_genes
-0.000464002	All_genes
0.2425	All_genes
-0.379831	All_genes
0.498486	All_genes
0.114201	All_genes
0.950265	All_genes
-0.369877	All_genes
0.00914912	All_genes
-0.497554	All_genes
-0.0417601	All_genes
1.25368	All_genes
-0.156033	All_genes
-0.0222593	All_genes
0.405087	All_genes
0.304837	All_genes
-0.110114	All_genes
-0.268133	All_genes
-1.70999	All_genes
-0.00919602	All_genes
-0.236909	All_genes
0.0121116	All_genes
0.373899	All_genes
-0.966505	All_genes
-0.0154874	All_genes
0.8784	All_genes
-0.103756	All_genes
0.307415	All_genes
0.123372	All_genes
-0.208856	All_genes
-0.0109	All_genes
0.163266	All_genes
-1.85767	All_genes
1.66814	All_genes
0.1655	All_genes
-0.0253581	All_genes
-0.444812	All_genes
-0.360215	All_genes
-0.2354	All_genes
-0.715886	All_genes
-0.0946633	All_genes
0.507356	All_genes
0.951483	All_genes
0.205614	All_genes
-0.515617	All_genes
0.234977	All_genes
0.335159	All_genes
-0.551657	All_genes
0.968983	All_genes
-0.347417	All_genes
0.424805	All_genes
0.0120887	All_genes
0.318681	All_genes
-0.0290818	All_genes
-0.703011	All_genes
0.0318181	All_genes
0.217082	All_genes
0.328556	All_genes
0.213345	All_genes
-0.0440111	All_genes
0.501304	All_genes
0.00291516	All_genes
-0.0290181	All_genes
0.32834	All_genes
0.312038	All_genes
0.165543	All_genes
0.141544	All_genes
-0.873684	All_genes
-0.0318909	All_genes
-0.36895	All_genes
-0.0195318	All_genes
0.100079	All_genes
-0.215338	All_genes
-0.0469256	All_genes
-0.117546	All_genes
-0.243011	All_genes
0.125321	All_genes
-0.455641	All_genes
0.135999	All_genes
0.182651	All_genes
0.767896	All_genes
0.208645	All_genes
-0.464059	All_genes
-0.296029	All_genes
0.683607	All_genes
-0.308124	All_genes
0.2359	All_genes
0.273568	All_genes
0.0200204	All_genes
0.236664	All_genes
-0.300739	All_genes
0.0247489	All_genes
0.0525979	All_genes
-0.357044	All_genes
-0.365382	All_genes
-0.0853192	All_genes
0.126599	All_genes
-2.77777	All_genes
0.00719463	All_genes
-0.522958	All_genes
0.346334	All_genes
-0.0776694	All_genes
-0.615336	All_genes
-0.083215	All_genes
0.0447811	All_genes
-0.131119	All_genes
-2.30757	All_genes
0.219309	All_genes
0.320688	All_genes
0.0946736	All_genes
-0.265102	All_genes
0.0379057	All_genes
-0.436462	All_genes
0.400649	All_genes
0.368689	All_genes
-0.0487621	All_genes
0.0451106	All_genes
0.154561	All_genes
-0.540761	All_genes
0.130068	All_genes
0.0628455	All_genes
-0.265125	All_genes
0.0434509	All_genes
-0.056298	All_genes
-0.768684	All_genes
0.205045	All_genes
0.369688	All_genes
-0.206181	All_genes
-0.0790673	All_genes
-0.301201	All_genes
0.0602923	All_genes
-0.181386	All_genes
-0.0455078	All_genes
0.0630874	All_genes
-0.260269	All_genes
0.0529349	All_genes
0.005903	All_genes
-0.0550606	All_genes
-1.10338	All_genes
0.298832	All_genes
-0.228717	All_genes
-0.139045	All_genes
0.408627	All_genes
0.251721	All_genes
-0.0494294	All_genes
0.119113	All_genes
0.3157	All_genes
0.249188	All_genes
-0.0457541	All_genes
0.0229523	All_genes
-0.0760636	All_genes
0.189496	All_genes
0.302238	All_genes
0.274358	All_genes
-0.340549	All_genes
0.0614831	All_genes
-0.0632335	All_genes
0.0470066	All_genes
0.45642	All_genes
0.170128	All_genes
-0.440069	All_genes
-0.0273813	All_genes
-0.226571	All_genes
-0.00970638	All_genes
-1.17817	All_genes
-0.0310547	All_genes
-0.0859361	All_genes
0.0116427	All_genes
0.117814	All_genes
0.178192	All_genes
0.130683	All_genes
-0.174233	All_genes
-0.198238	All_genes
0.189994	All_genes
0.26677	All_genes
-1.05255	All_genes
0.462838	All_genes
-0.109521	All_genes
0.467326	All_genes
-0.198175	All_genes
-0.213396	All_genes
0.00413592	All_genes
0.296553	All_genes
-0.0322422	All_genes
-0.540546	All_genes
0.232764	All_genes
-1.39425	All_genes
-0.739937	All_genes
0.36219	All_genes
0.107456	All_genes
0.0914875	All_genes
-0.172161	All_genes
-0.485679	All_genes
0.485281	All_genes
-0.141901	All_genes
-0.0136366	All_genes
-0.41288	All_genes
0.213211	All_genes
-0.348544	All_genes
0.0426546	All_genes
0.36212	All_genes
1.18462	All_genes
-0.110515	All_genes
-0.390555	All_genes
1.28696	All_genes
-0.0127762	All_genes
-0.219911	All_genes
-0.519007	All_genes
0.208159	All_genes
-0.171397	All_genes
-0.0674169	All_genes
-0.22757	All_genes
-0.400534	All_genes
-0.243772	All_genes
-1.7464	All_genes
1.56298	All_genes
0.400649	All_genes
-0.17404	All_genes
-0.232206	All_genes
0.12935	All_genes
0.0793818	All_genes
0.272637	All_genes
-0.453621	All_genes
0.32951	All_genes
-0.0888791	All_genes
-0.0745458	All_genes
0.0108941	All_genes
-0.139826	All_genes
0.327804	All_genes
0.181048	All_genes
0.311169	All_genes
-0.603262	All_genes
0.105628	All_genes
-0.394644	All_genes
-0.221391	All_genes
0.30666	All_genes
-0.290233	All_genes
0.0417887	All_genes
-0.378788	All_genes
0.00926366	All_genes
0.0470678	All_genes
-0.0759152	All_genes
0.156044	All_genes
-0.37834	All_genes
-0.189499	All_genes
0.0479319	All_genes
0.029995	All_genes
0.0429613	All_genes
-0.154974	All_genes
-0.128973	All_genes
0.0546905	All_genes
-0.396637	All_genes
-0.0692864	All_genes
-0.577716	All_genes
0.0461701	All_genes
-0.211003	All_genes
-0.0543663	All_genes
0.125579	All_genes
0.192894	All_genes
-0.209472	All_genes
-0.443567	All_genes
-0.698301	All_genes
-0.0392165	All_genes
-1.23597	All_genes
0.11806	All_genes
0.157975	All_genes
-0.908194	All_genes
0.00247393	All_genes
-0.0563105	All_genes
-0.806737	All_genes
0.336268	All_genes
-0.0650749	All_genes
0.0761492	All_genes
-0.0836159	All_genes
-0.607714	All_genes
-0.290707	All_genes
-0.224411	All_genes
0.0137518	All_genes
0.0646559	All_genes
0.274887	All_genes
-0.23075	All_genes
-0.208611	All_genes
0.0344131	All_genes
-0.593225	All_genes
-0.128359	All_genes
-0.09106	All_genes
0.0687842	All_genes
-0.0488651	All_genes
-0.0972658	All_genes
0.149838	All_genes
-0.187966	All_genes
-0.338419	All_genes
-0.265783	All_genes
0.0304307	All_genes
0.573899	All_genes
0.202865	All_genes
-0.61906	All_genes
0.130194	All_genes
0.123996	All_genes
0.019664	All_genes
0.028039	All_genes
0.00451182	All_genes
0.0573028	All_genes
-0.189823	All_genes
-0.80085	All_genes
0.00341293	All_genes
-0.357133	All_genes
0.356214	All_genes
0.251475	All_genes
-0.231926	All_genes
0.237601	All_genes
-0.264261	All_genes
-0.248342	All_genes
0.529528	All_genes
0.134855	All_genes
0.0756162	All_genes
0.214528	All_genes
-0.249428	All_genes
-0.26944	All_genes
0.0735446	All_genes
-0.202367	All_genes
-0.204448	All_genes
-0.269824	All_genes
0.763558	All_genes
0.0836442	All_genes
-1.09985	All_genes
0.00997007	All_genes
0.207984	All_genes
0.406838	All_genes
0.100673	All_genes
-0.142483	All_genes
0.207891	All_genes
-0.153809	All_genes
0.0481786	All_genes
-0.59797	All_genes
1.05838	All_genes
-0.12894	All_genes
-0.00485534	All_genes
0.0385233	All_genes
0.065794	All_genes
0.103642	All_genes
0.847828	All_genes
0.0245243	All_genes
-0.315709	All_genes
-0.671779	All_genes
0.127947	All_genes
-0.77395	All_genes
0.280659	All_genes
-0.149303	All_genes
-0.151935	All_genes
0.558485	All_genes
0.142612	All_genes
-0.145799	All_genes
0.463154	All_genes
0.0502907	All_genes
0.0463019	All_genes
0.0385414	All_genes
-0.678194	All_genes
-0.00179807	All_genes
0.0453499	All_genes
0.0959544	All_genes
-0.563456	All_genes
0.107809	All_genes
0.102747	All_genes
0.151495	All_genes
0.254082	All_genes
0.220255	All_genes
-0.00560336	All_genes
0.0350747	All_genes
0.0148758	All_genes
-0.252092	All_genes
0.0739508	All_genes
0.0784912	All_genes
-0.256281	All_genes
0.358436	All_genes
-0.103482	All_genes
-0.459995	All_genes
0.0281074	All_genes
-0.331942	All_genes
0.177832	All_genes
-0.0350723	All_genes
-0.227322	All_genes
0.429012	All_genes
1.35737	All_genes
-0.132106	All_genes
-0.423295	All_genes
-0.450239	All_genes
-0.152451	All_genes
-0.383285	All_genes
-0.0207324	All_genes
0.205064	All_genes
0.156167	All_genes
-0.0423586	All_genes
-0.171588	All_genes
-0.275303	All_genes
0.04353	All_genes
0.0981983	All_genes
0.69359	All_genes
-0.909316	All_genes
0.0363462	All_genes
-0.639555	All_genes
0.062898	All_genes
0.751719	All_genes
0.0909876	All_genes
-0.0764	All_genes
-0.0209177	All_genes
-0.192931	All_genes
0.115124	All_genes
-0.0773745	All_genes
0.0804148	All_genes
-0.28167	All_genes
0.104986	All_genes
-0.23945	All_genes
0.166175	All_genes
-0.61605	All_genes
0.0123973	All_genes
-0.249339	All_genes
0.416605	All_genes
0.143924	All_genes
-2.30539	All_genes
0.0223317	All_genes
0.355779	All_genes
-0.0430062	All_genes
-0.3029	All_genes
0.134251	All_genes
-0.380757	All_genes
0.120995	All_genes
-0.0685619	All_genes
0.114708	All_genes
-0.197822	All_genes
-1.15726	All_genes
-0.105103	All_genes
-0.146393	All_genes
-0.154283	All_genes
-0.0514997	All_genes
0.561584	All_genes
0.161202	All_genes
0.567325	All_genes
-0.0324383	All_genes
-0.43479	All_genes
-0.0278164	All_genes
-0.586048	All_genes
0.0944147	All_genes
-0.0388954	All_genes
-0.108687	All_genes
-0.206569	All_genes
0.0833234	All_genes
-1.60669	All_genes
0.102986	All_genes
-0.439439	All_genes
-0.713069	All_genes
-0.49131	All_genes
0.398725	All_genes
-0.230901	All_genes
-0.789184	All_genes
-0.0476941	All_genes
-1.1335	All_genes
0.784729	All_genes
-1.34873	All_genes
-0.0445432	All_genes
-0.167285	All_genes
0.00618575	All_genes
0.0299094	All_genes
-0.187273	All_genes
-0.0623581	All_genes
0.256699	All_genes
-0.0303512	All_genes
-0.541107	All_genes
0.143684	All_genes
-0.07121	All_genes
0.119596	All_genes
-0.322212	All_genes
-0.147066	All_genes
-0.159736	All_genes
0.372085	All_genes
-0.11184	All_genes
0.504443	All_genes
-0.516986	All_genes
0.439972	All_genes
-0.144252	All_genes
0.160952	All_genes
0.1231	All_genes
-0.256609	All_genes
-0.0785771	All_genes
0.0018435	All_genes
-0.00275328	All_genes
-0.299108	All_genes
-0.247669	All_genes
0.504035	All_genes
-0.147938	All_genes
-0.423735	All_genes
-0.172835	All_genes
0.192796	All_genes
-0.176212	All_genes
-0.43063	All_genes
0.0835978	All_genes
-0.140027	All_genes
-3.68886	All_genes
0.484124	All_genes
0.592589	All_genes
0.0885222	All_genes
-0.34482	All_genes
-0.0827157	All_genes
-0.0798214	All_genes
-0.180909	All_genes
-0.124722	All_genes
-0.131759	All_genes
0.139849	All_genes
0.491841	All_genes
0.203162	All_genes
-0.214559	All_genes
-0.0824782	All_genes
-0.649653	All_genes
0.320481	All_genes
0.0472552	All_genes
-0.259591	All_genes
-0.95443	All_genes
-0.472306	All_genes
0.736467	All_genes
0.447339	All_genes
-0.0737348	All_genes
-0.217976	All_genes
-0.285989	All_genes
0.0460052	All_genes
0.0923304	All_genes
0.0260912	All_genes
-0.0597522	All_genes
-0.0210229	All_genes
0.0651202	All_genes
-0.0291901	All_genes
-0.0848737	All_genes
0.393846	All_genes
-0.597015	All_genes
-0.357052	All_genes
0.491026	All_genes
0.143157	All_genes
-0.20797	All_genes
-0.18108	All_genes
0.79943	All_genes
-0.026046	All_genes
0.0837311	All_genes
-0.146493	All_genes
-0.628247	All_genes
0.443218	All_genes
0.432509	All_genes
0.445626	All_genes
0.118404	All_genes
0.000491555	All_genes
-0.132801	All_genes
-0.676006	All_genes
-0.0995306	All_genes
0.232936	All_genes
-0.177397	All_genes
-0.0049854	All_genes
-0.312795	All_genes
0.159746	All_genes
-0.486699	All_genes
0.0457671	All_genes
-0.479913	All_genes
-0.41408	All_genes
-0.263992	All_genes
0.0917105	All_genes
-0.0947179	All_genes
0.0221192	All_genes
0.337924	All_genes
-0.237519	All_genes
-0.541919	All_genes
0.00795014	All_genes
-0.0172479	All_genes
0.144522	All_genes
-0.0261427	All_genes
-0.351496	All_genes
-0.437069	All_genes
-0.116822	All_genes
0.544314	All_genes
-0.664295	All_genes
0.402119	All_genes
-0.218179	All_genes
-0.701239	All_genes
0.0536637	All_genes
-0.079631	All_genes
-0.108599	All_genes
-0.0466643	All_genes
-0.143784	All_genes
0.101006	All_genes
0.14484	All_genes
-1.00309	All_genes
0.120198	All_genes
0.266716	All_genes
0.38199	All_genes
-0.136993	All_genes
0.00719102	All_genes
0.264805	All_genes
-0.358313	All_genes
-0.27483	All_genes
-0.366545	All_genes
0.380036	All_genes
0.519732	All_genes
0.099094	All_genes
-0.0338639	All_genes
0.551719	All_genes
-0.0584509	All_genes
-0.227675	All_genes
-0.374623	All_genes
-0.156268	All_genes
0.00250606	All_genes
0.0982261	All_genes
-0.0628892	All_genes
-0.757744	All_genes
0.105567	All_genes
-0.777704	All_genes
-0.0379279	All_genes
-0.1858	All_genes
0.256374	All_genes
-0.441144	All_genes
-0.901347	All_genes
0.32317	All_genes
-0.128829	All_genes
-0.0300293	All_genes
-0.405064	All_genes
0.136613	All_genes
-0.12646	All_genes
0.144187	All_genes
-0.0653599	All_genes
0.236659	All_genes
1.1379	All_genes
-0.261158	All_genes
-0.00703438	All_genes
-0.23836	All_genes
0.126775	All_genes
-0.0323854	All_genes
0.0204246	All_genes
0.187599	All_genes
-0.211761	All_genes
0.119161	All_genes
-0.164412	All_genes
0.234802	All_genes
-0.332456	All_genes
-1.17054	All_genes
0.0472924	All_genes
0.150434	All_genes
-2.82673	All_genes
0.00555894	All_genes
0.318688	All_genes
0.583904	All_genes
-0.19728	All_genes
0.951095	All_genes
-0.0206848	All_genes
0.225663	All_genes
-0.162535	All_genes
-0.338065	All_genes
-0.195924	All_genes
-0.220155	All_genes
0.229705	All_genes
0.315513	All_genes
-0.0427035	All_genes
-0.620941	All_genes
0.0649078	All_genes
-0.113558	All_genes
-0.579309	All_genes
0.128939	All_genes
0.07055	All_genes
0.893512	All_genes
0.140928	All_genes
0.189306	All_genes
0.0756225	All_genes
-0.35613	All_genes
0.463916	All_genes
0.0432262	All_genes
0.765984	All_genes
-0.121084	All_genes
0.00781808	All_genes
-0.701196	All_genes
0.0680746	All_genes
-0.235061	All_genes
0.205907	All_genes
0.13225	All_genes
-0.885933	All_genes
-0.507855	All_genes
-0.118843	All_genes
0.584978	All_genes
-0.0189734	All_genes
-0.140997	All_genes
0.00799169	All_genes
-0.0952927	All_genes
0.0958412	All_genes
0.314618	All_genes
0.0781201	All_genes
0.893204	All_genes
-0.372736	All_genes
-0.13424	All_genes
0.244036	All_genes
-0.217404	All_genes
-0.515893	All_genes
0.044359	All_genes
0.20696	All_genes
0.140976	All_genes
-0.0421238	All_genes
-0.104256	All_genes
-0.144345	All_genes
-0.014578	All_genes
0.401199	All_genes
0.14045	All_genes
1.85422	All_genes
0.411341	All_genes
0.0354772	All_genes
2.69278	All_genes
0.462875	All_genes
0.60175	All_genes
0.0938391	All_genes
-0.311838	All_genes
-0.134197	All_genes
1.26441	All_genes
-0.0578154	All_genes
1.003	All_genes
0.0407655	All_genes
0.190004	All_genes
-0.0676921	All_genes
-0.0505937	All_genes
0.176306	All_genes
0.109496	All_genes
0.249235	All_genes
-0.0877119	All_genes
0.230516	All_genes
0.0336426	All_genes
-0.200819	All_genes
0.221641	All_genes
0.218991	All_genes
0.125174	All_genes
-0.045393	All_genes
-0.10553	All_genes
0.359307	All_genes
1.08804	All_genes
0.123953	All_genes
0.428484	All_genes
-0.0891969	All_genes
0.611541	All_genes
0.0052516	All_genes
0.049513	All_genes
0.231643	All_genes
-0.152648	All_genes
-0.122411	All_genes
-0.164753	All_genes
-0.000114711	All_genes
-0.261937	All_genes
-0.00891224	All_genes
-0.216443	All_genes
-0.230928	All_genes
-0.167676	All_genes
-5.94817	All_genes
0.0360918	All_genes
0.0583363	All_genes
0.00610879	All_genes
0.166365	All_genes
0.177677	All_genes
-1.07659	All_genes
0.0885651	All_genes
-0.44712	All_genes
0.0132027	All_genes
-0.375618	All_genes
0.230997	All_genes
0.125351	All_genes
0.144861	All_genes
-0.0879253	All_genes
-0.121293	All_genes
-0.259373	All_genes
-0.00473721	All_genes
-0.283806	All_genes
-0.666014	All_genes
-0.821567	All_genes
0.0114277	All_genes
0.153756	All_genes
-0.123493	All_genes
-0.0586281	All_genes
-0.271379	All_genes
1.84686	All_genes
0.443015	All_genes
-0.189891	All_genes
-0.488874	All_genes
-0.220524	All_genes
-0.817832	All_genes
0.293789	All_genes
-0.191437	All_genes
-0.603356	All_genes
0.127353	All_genes
-0.0754455	All_genes
-0.0384342	All_genes
0.413757	All_genes
-0.125605	All_genes
0.0256589	All_genes
1.07592	All_genes
-0.334231	All_genes
0.0273887	All_genes
-0.52833	All_genes
0.15224	All_genes
-0.755431	All_genes
-0.52704	All_genes
1.11276	All_genes
0.202886	All_genes
-0.75203	All_genes
-0.917281	All_genes
-0.42031	All_genes
0.1349	All_genes
0.225583	All_genes
0.294476	All_genes
-0.199004	All_genes
0.0534087	All_genes
0.0269816	All_genes
0.0873162	All_genes
0.301001	All_genes
-0.667864	All_genes
-0.963818	All_genes
-0.33628	All_genes
0.0929222	All_genes
-0.138965	All_genes
-0.156123	All_genes
-0.329467	All_genes
-0.301151	All_genes
0.17048	All_genes
0.205348	All_genes
-0.0100064	All_genes
-0.134028	All_genes
0.0656235	All_genes
-0.102339	All_genes
-0.42421	All_genes
0.089309	All_genes
0.0031247	All_genes
-0.215726	All_genes
-0.358698	All_genes
0.0417909	All_genes
0.830512	All_genes
-0.355856	All_genes
-0.260403	All_genes
0.339488	All_genes
0.0875546	All_genes
-0.242279	All_genes
-1.00284	All_genes
0.310692	All_genes
-0.267358	All_genes
0.768268	All_genes
0.275995	All_genes
0.109913	All_genes
-0.272687	All_genes
-0.315803	All_genes
-0.242158	All_genes
-1.2801	All_genes
-0.829313	All_genes
0.205796	All_genes
-0.73219	All_genes
-0.178567	All_genes
0.593686	All_genes
0.217829	All_genes
-1.38056	All_genes
0.0953448	All_genes
0.367594	All_genes
-1.14378	All_genes
0.886791	All_genes
-0.111358	All_genes
0.122002	All_genes
0.522755	All_genes
-0.0010263	All_genes
0.263611	All_genes
-0.108387	All_genes
-0.0390903	All_genes
0.0948174	All_genes
0.0690275	All_genes
-1.2946	All_genes
0.121067	All_genes
-0.0212964	All_genes
0.348617	All_genes
-0.0767065	All_genes
0.0246288	All_genes
0.171007	All_genes
0.522634	All_genes
-0.671951	All_genes
0.0418613	All_genes
-0.0127302	All_genes
0.0489897	All_genes
-0.527898	All_genes
-0.0313849	All_genes
0.12416	All_genes
0.208227	All_genes
-1.30218	All_genes
-0.821407	All_genes
-0.081529	All_genes
0.0705657	All_genes
-0.331835	All_genes
0.707399	All_genes
0.538238	All_genes
0.212032	All_genes
0.192685	All_genes
-0.527496	All_genes
-0.765012	All_genes
0.330662	All_genes
-0.0696497	All_genes
-0.931314	All_genes
0.371718	All_genes
0.156993	All_genes
-0.381134	All_genes
-0.0271625	All_genes
0.46259	All_genes
0.80344	All_genes
-0.512985	All_genes
-0.343625	All_genes
-0.206542	All_genes
0.450157	All_genes
-0.279673	All_genes
0.150002	All_genes
-0.365242	All_genes
-0.149666	All_genes
-0.492872	All_genes
0.0429983	All_genes
0.298205	All_genes
0.0192203	All_genes
-0.0817946	All_genes
0.0623004	All_genes
-0.114628	All_genes
0.231318	All_genes
-0.281939	All_genes
-0.207305	All_genes
0.122248	All_genes
-0.00257513	All_genes
-0.101143	All_genes
-0.366829	All_genes
0.136677	All_genes
0.106748	All_genes
0.398154	All_genes
-0.119159	All_genes
-0.216173	All_genes
-0.464441	All_genes
-0.492531	All_genes
-0.176609	All_genes
0.494621	All_genes
0.096159	All_genes
0.0687934	All_genes
-0.148458	All_genes
0.00307307	All_genes
-0.351793	All_genes
-0.503109	All_genes
0.353281	All_genes
0.0956882	All_genes
0.570668	All_genes
0.0142612	All_genes
-0.0904221	All_genes
-0.105689	All_genes
0.165937	All_genes
-0.114126	All_genes
0.804001	All_genes
0.0821099	All_genes
0.196613	All_genes
-0.224316	All_genes
-0.149954	All_genes
-0.599041	All_genes
-0.189322	All_genes
-0.664946	All_genes
0.0531345	All_genes
0.163546	All_genes
-0.327025	All_genes
0.207469	All_genes
-0.39008	All_genes
-0.068348	All_genes
-1.06655	All_genes
-0.0877458	All_genes
-0.309076	All_genes
0.00736192	All_genes
0.0991512	All_genes
0.0256974	All_genes
-0.00406377	All_genes
-0.385509	All_genes
-0.00903719	All_genes
0.269753	All_genes
2.25319	All_genes
-0.352536	All_genes
-0.079962	All_genes
0.00964632	All_genes
-0.0265834	All_genes
-1.02661	All_genes
-0.0911983	All_genes
-0.0159682	All_genes
0.133763	All_genes
-0.079157	All_genes
0.428968	All_genes
0.564356	All_genes
-0.0361934	All_genes
-0.2973	All_genes
0.0767375	All_genes
-0.0302264	All_genes
0.0291611	All_genes
-1.80791	All_genes
0.0227629	All_genes
0.355212	All_genes
0.0121418	All_genes
0.119983	All_genes
0.26501	All_genes
-1.31094	All_genes
0.285917	All_genes
-0.405965	All_genes
-0.00801512	All_genes
-0.106691	All_genes
-0.129678	All_genes
0.15044	All_genes
0.00619339	All_genes
-0.169568	All_genes
0.132983	All_genes
-0.605433	All_genes
0.862207	All_genes
-0.0593894	All_genes
-0.567167	All_genes
0.0397233	All_genes
0.103566	All_genes
-0.0623877	All_genes
0.03321	All_genes
-0.0135071	All_genes
0.201036	All_genes
-0.238431	All_genes
-0.468783	All_genes
0.142813	All_genes
-0.0687811	All_genes
-0.0730325	All_genes
0.193108	All_genes
-0.123528	All_genes
-0.24087	All_genes
-0.0981546	All_genes
0.0918805	All_genes
0.312716	All_genes
0.193202	All_genes
-1.80952	All_genes
-0.144442	All_genes
-0.169455	All_genes
-0.069944	All_genes
-0.509369	All_genes
-0.0298978	All_genes
0.629111	All_genes
0.448699	All_genes
0.128661	All_genes
-0.36764	All_genes
-0.0935145	All_genes
-0.0185734	All_genes
0.047931	All_genes
0.665222	All_genes
0.0365908	All_genes
0.462661	All_genes
-0.289312	All_genes
0.25492	All_genes
-0.464519	All_genes
-0.0458384	All_genes
-0.187754	All_genes
-0.0438033	All_genes
0.137891	All_genes
0.00880328	All_genes
0.578228	All_genes
0.0739302	All_genes
0.72919	All_genes
-0.190361	All_genes
0.0480595	All_genes
-0.0201223	All_genes
-0.0467666	All_genes
-0.444637	All_genes
0.20077	All_genes
0.25515	All_genes
-1.79346	All_genes
0.112977	All_genes
-0.071854	All_genes
-0.0231977	All_genes
0.159964	All_genes
-1.34009	All_genes
-0.0973461	All_genes
-0.123466	All_genes
-0.062707	All_genes
0.668265	All_genes
-0.00407513	All_genes
-0.112595	All_genes
-0.213667	All_genes
0.491073	All_genes
0.0086469	All_genes
-0.621723	All_genes
-0.289988	All_genes
0.00280534	All_genes
0.0379303	All_genes
-0.446443	All_genes
0.0585049	All_genes
0.806029	All_genes
0.190476	All_genes
0.180088	All_genes
-0.524741	All_genes
0.9645	All_genes
-0.579016	All_genes
0.201258	All_genes
-0.275729	All_genes
-0.0486109	All_genes
-0.381873	All_genes
-0.801006	All_genes
-0.262414	All_genes
-0.999854	All_genes
-0.28731	All_genes
-0.473394	All_genes
0.0117747	All_genes
-0.0838114	All_genes
0.197552	All_genes
0.853247	All_genes
-0.164583	All_genes
0.428328	All_genes
0.909324	All_genes
0.00752099	All_genes
-1.13522	All_genes
0.538493	All_genes
-0.256645	All_genes
0.143821	All_genes
0.232258	All_genes
-0.226049	All_genes
-1.29321	All_genes
0.237065	All_genes
0.0302379	All_genes
-0.1562	All_genes
-0.826556	All_genes
-0.0947149	All_genes
0.546976	All_genes
0.0855745	All_genes
0.257268	All_genes
-0.209097	All_genes
-0.416682	All_genes
0.10518	All_genes
-1.15875	All_genes
0.0979411	All_genes
-0.098789	All_genes
0.219818	All_genes
0.599208	All_genes
0.145072	All_genes
0.287317	All_genes
-0.147862	All_genes
-0.167819	All_genes
0.0224387	All_genes
-0.153916	All_genes
0.0790135	All_genes
0.223426	All_genes
-0.227196	All_genes
0.576855	All_genes
-0.197459	All_genes
0.0543655	All_genes
-0.0968192	All_genes
-0.00748459	All_genes
0.167242	All_genes
-0.337139	All_genes
0.0170096	All_genes
0.525708	All_genes
-0.261584	All_genes
1.34204	All_genes
0.157272	All_genes
-0.195711	All_genes
0.434537	All_genes
0.221003	All_genes
-0.104058	All_genes
-0.298834	All_genes
-0.285882	All_genes
0.355	All_genes
-0.0500406	All_genes
0.147581	All_genes
-0.258804	All_genes
-0.159481	All_genes
0.174468	All_genes
0.0671344	All_genes
0.173273	All_genes
-0.500037	All_genes
-0.317236	All_genes
0.0539256	All_genes
0.119181	All_genes
0.124584	All_genes
-0.0275077	All_genes
0.0630196	All_genes
-1.39824	All_genes
-0.659393	All_genes
-0.459083	All_genes
-0.482394	All_genes
2.54863	All_genes
0.12385	All_genes
-0.250336	All_genes
-0.79352	All_genes
-0.150356	All_genes
0.0824132	All_genes
0.125876	All_genes
-0.234356	All_genes
-0.0101689	All_genes
0.691419	All_genes
-0.292935	All_genes
0.33321	All_genes
-0.940209	All_genes
-0.218973	All_genes
0.507618	All_genes
0.481067	All_genes
0.0406439	All_genes
0.959707	All_genes
-0.140424	All_genes
-0.741378	All_genes
0.256184	All_genes
-1.2003	All_genes
0.0551594	All_genes
-0.00938043	All_genes
0.140997	All_genes
0.115488	All_genes
0.176698	All_genes
-1.67055	All_genes
-0.00563451	All_genes
-0.0812724	All_genes
-0.357838	All_genes
-0.0880454	All_genes
0.14431	All_genes
-2.52725	All_genes
0.113346	All_genes
0.0594346	All_genes
0.065977	All_genes
0.159368	All_genes
0.179717	All_genes
0.0860132	All_genes
0.0843984	All_genes
-0.420893	All_genes
-0.0786791	All_genes
-0.164952	All_genes
0.0342591	All_genes
0.200091	All_genes
-0.0303041	All_genes
0.168572	All_genes
-0.16715	All_genes
0.238393	All_genes
-0.650793	All_genes
-0.0259813	All_genes
0.0222783	All_genes
0.100873	All_genes
-0.363606	All_genes
0.0641962	All_genes
-0.587325	All_genes
0.215577	All_genes
0.434098	All_genes
-0.670284	All_genes
-0.000779656	All_genes
-0.399544	All_genes
0.117654	All_genes
0.0300426	All_genes
0.144605	All_genes
0.056594	All_genes
0.0791727	All_genes
0.0761662	All_genes
-0.59229	All_genes
0.0188622	All_genes
-1.34214	All_genes
-0.319292	All_genes
5.38798	All_genes
-0.383858	All_genes
-0.45709	All_genes
0.314979	All_genes
0.280503	All_genes
0.545199	All_genes
0.132458	All_genes
0.165112	All_genes
-0.225656	All_genes
0.281341	All_genes
-0.239517	All_genes
-0.290474	All_genes
0.0323799	All_genes
0.667453	All_genes
0.426856	All_genes
0.82778	All_genes
-0.131067	All_genes
0.0231628	All_genes
-0.138661	All_genes
-0.196274	All_genes
-0.335532	All_genes
0.176695	All_genes
-0.250939	All_genes
0.0679509	All_genes
-0.0392907	All_genes
0.506715	All_genes
0.152378	All_genes
0.93168	All_genes
0.0609158	All_genes
0.0487994	All_genes
0.223863	All_genes
0.397627	All_genes
0.38261	All_genes
0.0109349	All_genes
-0.120806	All_genes
0.182675	All_genes
0.0112169	All_genes
-0.198421	All_genes
-0.0948476	All_genes
-0.114163	All_genes
-0.100761	All_genes
-0.207821	All_genes
-0.158877	All_genes
-0.0629299	All_genes
-1.21512	All_genes
0.216608	All_genes
0.180857	All_genes
0.0422915	All_genes
-0.418671	All_genes
0.100537	All_genes
-0.0258947	All_genes
0.0573813	All_genes
-0.00257252	All_genes
0.0557618	All_genes
0.0437742	All_genes
0.0079276	All_genes
-0.105276	All_genes
0.220515	All_genes
-0.304727	All_genes
0.0415785	All_genes
-0.124145	All_genes
0.0534034	All_genes
0.456596	All_genes
0.1792	All_genes
0.694317	All_genes
-0.245415	All_genes
0.119252	All_genes
0.869643	All_genes
-0.20758	All_genes
-0.0351669	All_genes
-0.125626	All_genes
0.050293	All_genes
0.284951	All_genes
0.0544504	All_genes
-0.338966	All_genes
-2.56606	All_genes
-0.121428	All_genes
0.667881	All_genes
0.0179357	All_genes
0.0845531	All_genes
0.0782513	All_genes
0.0109093	All_genes
0.0525449	All_genes
-0.193067	All_genes
-0.0826745	All_genes
-0.0995125	All_genes
-1.67723	All_genes
-0.0163975	All_genes
-0.0471999	All_genes
-1.22821	All_genes
-0.31489	All_genes
-0.0308386	All_genes
0.363663	All_genes
0.253231	All_genes
1.26654	All_genes
-0.234726	All_genes
-0.782078	All_genes
-0.06914	All_genes
0.037397	All_genes
-0.717571	All_genes
-0.0448449	All_genes
0.0482571	All_genes
-3.30729	All_genes
-1.73876	All_genes
-0.42261	All_genes
-0.502283	All_genes
0.877982	All_genes
-0.189971	All_genes
-0.0180057	All_genes
0.212487	All_genes
-0.446661	All_genes
0.0419274	All_genes
-0.0267477	All_genes
-0.402995	All_genes
1.58724	All_genes
0.175687	All_genes
0.271585	All_genes
-0.153058	All_genes
-0.257069	All_genes
0.308522	All_genes
-2.09064	All_genes
[truncated: 14,410 more rows]

## Sheet: Fig.2G
	Zygotic	Maternal-Zygotic	Maternal
All genes	78	95	74
C2H2	39	13	5
Others	39	82	69

## Sheet: Fig.3A
Gene	Genotype	mRNA level @ 6 hpf
znf236	Wildtype	0.399725		gene name	Replicate1	Value1
znf236	Wildtype	0.218602		gene name	Replicate2	Value2
znf236	Wildtype	0.216581		gene name	Replicate3	Value3
znf236	MZznf598	0.877822
znf236	MZznf598	0.808711		Mean and SD were calculated using the values of three replicates.
znf236	MZznf598	0.891938
znf236	MZznf598_full	0.407126
znf236	MZznf598_full	0.328318
znf236	MZznf598_full	0.437878
znf236	MZznf598_delR	0.905682
znf236	MZznf598_delR	0.642896
znf236	MZznf598_delR	0.584083
znf970	Wildtype	0.216058
znf970	Wildtype	0.194859
znf970	Wildtype	0.190086
znf970	MZznf598	0.629608
znf970	MZznf598	0.919962
znf970	MZznf598	0.873293
znf970	MZznf598_full	0.235396
znf970	MZznf598_full	0.312133
znf970	MZznf598_full	0.348988
znf970	MZznf598_delR	0.616339
znf970	MZznf598_delR	0.686673
znf970	MZznf598_delR	0.724886
ap3s2	Wildtype	0.147172
ap3s2	Wildtype	0.145671
ap3s2	Wildtype	0.129112
ap3s2	MZznf598	0.508286
ap3s2	MZznf598	0.686183
ap3s2	MZznf598	0.658943
ap3s2	MZznf598_full	0.496611
ap3s2	MZznf598_full	0.516297
ap3s2	MZznf598_full	0.566448
ap3s2	MZznf598_delR	0.596057
ap3s2	MZznf598_delR	0.555029
ap3s2	MZznf598_delR	0.531056
mapk14b	Wildtype	0.236775
mapk14b	Wildtype	0.166156
mapk14b	Wildtype	0.215366
mapk14b	MZznf598	0.256558
mapk14b	MZznf598	0.504758
mapk14b	MZznf598	0.440305
mapk14b	MZznf598_full	0.230979
mapk14b	MZznf598_full	0.398833
mapk14b	MZznf598_full	0.468998
mapk14b	MZznf598_delR	0.260297
mapk14b	MZznf598_delR	0.507128
mapk14b	MZznf598_delR	0.3847
piezo2	Wildtype	0.290851
piezo2	Wildtype	0.175285
piezo2	Wildtype	0.207608
piezo2	MZznf598	0.247152
piezo2	MZznf598	0.513582
piezo2	MZznf598	0.407343
piezo2	MZznf598_full	0.262661
piezo2	MZznf598_full	0.416917
piezo2	MZznf598_full	0.31382
piezo2	MZznf598_delR	0.25081
piezo2	MZznf598_delR	0.375444
piezo2	MZznf598_delR	0.330971
gstm	Wildtype	0.123702
gstm	Wildtype	0.163412
gstm	Wildtype	0.149385
gstm	MZznf598	0.0816482
gstm	MZznf598	0.264275
gstm	MZznf598	0.255993
gstm	MZznf598_full	0.122067
gstm	MZznf598_full	0.30625
gstm	MZznf598_full	0.251871
gstm	MZznf598_delR	0.121369
gstm	MZznf598_delR	0.291496
gstm	MZznf598_delR	0.235262
ddx4	Wildtype	0.767794
ddx4	Wildtype	0.686475
ddx4	Wildtype	0.684454
ddx4	MZznf598	0.678718
ddx4	MZznf598	0.770979
ddx4	MZznf598	0.845703
ddx4	MZznf598_full	0.682095
ddx4	MZznf598_full	0.794151
ddx4	MZznf598_full	0.804936
ddx4	MZznf598_delR	0.671518
ddx4	MZznf598_delR	0.744932
ddx4	MZznf598_delR	0.665812

## Sheet: Fig.3C
znf236					znf970
	Replicate1	Replicate2	Replicate3			Replicate1	Replicate2	Replicate3
WT0h	1	1	1		WT0h	1	1	1
WT2h	0.926066	0.904245	0.891488		WT2h	1.30203	0.901447	0.708925
WT4h	0.807911	1.04557	0.931487		WT4h	0.941651	0.748221	0.579162
WT6h	0.232423	0.316236	0.27182		WT6h	0.261541	0.161562	0.12436
MZ0h	1	1	1		MZ0h	1	1	1
MZ2h	0.851762	0.985202	0.975957		MZ2h	1.0207	0.654154	0.917297
MZ4h	1.03703	0.896678	0.964303		MZ4h	0.887789	0.758106	1.13065
MZ6h	0.709167	0.709944	0.733292		MZ6h	0.787191	0.517107	0.562031
Mean	znf236_WT	znf236_MZ			Mean	znf970_WT	znf970_MZ
0h	1	1			0h	1	1
2h	0.907266	0.93764			2h	0.970799	0.864052
4h	0.928323	0.966003			4h	0.756345	0.925517
6h	0.273493	0.717468			6h	0.182488	0.622109
SD	znf236_WT	znf236_MZ			SD	znf970_WT	znf970_MZ
0h	0	0			0h	0	0
2h	0.0174859	0.0745164			2h	0.302572	0.188987
4h	0.118861	0.0701903			4h	0.181381	0.189118
6h	0.0419316	0.0137097			6h	0.0709442	0.144719
Mean and SD were calculated using the values of three replicates.

## Sheet: Fig.3E
Gene	Experiment	mRNA level at 6 hpf
znf236	WT_cMO	0.277323		gene name	Replicate1	Value1
znf236	WT_cMO	0.253971		gene name	Replicate2	Value2
znf236	WT_cMO	0.30603		gene name	Replicate3	Value3
znf236	WT_znf236MO	0.701794
znf236	WT_znf236MO	0.733781		Mean and SD were calculated using the values of three replicates.
znf236	WT_znf236MO	0.70322
znf236	MZ_cMO	0.864556
znf236	MZ_cMO	0.843197
znf236	MZ_cMO	0.854225
znf236	MZ_znf236MO	0.943384
znf236	MZ_znf236MO	0.855772
znf236	MZ_znf236MO	0.926281

## Sheet: Fig.3G
Wild type_exp1	Distance_(cm)	Gray_Value	value-min	(value-min)/max	Wild type_exp2	Distance_(cm)	Gray_Value	value-min	(value-min)/max	Wildtype_average		MZznf598_exp1	Distance_(cm)	Gray_Value	value-min	(value-min)/max	MZznf598_exp2	Distance_(cm)	Gray_Value	value-min	(value-min)/max	MZznf598_average		A01_exp1	Distance_(cm)	Gray_Value	value-min	(value-min)/max	A02_exp2	Distance_(cm)	Gray_Value	value-min	(value-min)/max	A0_average
Min value	0	2953.78	566.111	0.111041	Min value	0	2354.89	370.6	0.0993619	0.105201		Min value	0	2735.07	325.267	0.0218998	Min value	0	2707.93	483.222	0.0326389	0.0272693		Min value	0	3287.96	1202.49	0.089585	Min value	0	2830.93	826.089	0.100826	0.0952057
2387.67	0.00799	2919.02	531.355	0.104224	1984.29	0.00799	2337.87	353.578	0.0947981	0.0995109		2409.8	0.00799	2762.44	352.644	0.0237431	2224.71	0.00799	2724.6	499.889	0.0337646	0.0287538		2085.47	0.00799	3279.98	1194.51	0.0889906	2004.84	0.00799	2824.6	819.756	0.100053	0.094522
Max value	0.01598	2898.73	511.066	0.100244	Max value	0.01598	2337.11	352.822	0.0945954	0.0974197		Max value	0.01598	2781.22	371.422	0.0250074	Max value	0.01598	2741.62	516.911	0.0349144	0.0299609		Max value	0.01598	3272.47	1187	0.088431	Max value	0.01598	2821.89	817.045	0.0997226	0.0940768
5098.22	0.02397	2878.82	491.155	0.0963385	3729.8	0.02397	2336.73	352.444	0.0944941	0.0954163		14852.5	0.02397	2800.49	390.689	0.0263046	14805.1	0.02397	2721.13	496.422	0.0335304	0.0299175		13422.9	0.02397	3276.82	1191.36	0.0887555	8193.18	0.02397	2819.47	814.623	0.099427	0.0940912
	0.03196	2865.78	478.111	0.0937799		0.03196	2353.16	368.867	0.0988973	0.0963386			0.03196	2807.22	397.422	0.0267579		0.03196	2701.09	476.378	0.0321766	0.0294672			0.03196	3281.58	1196.11	0.0891098		0.03196	2812.44	807.6	0.0985698	0.0938398
	0.03995	2853.09	465.422	0.091291		0.03995	2370.04	385.755	0.103425	0.0973581			0.03995	2814.24	404.444	0.0272307		0.03995	2650.84	426.133	0.0287828	0.0280068			0.03995	3277.22	1191.76	0.0887853		0.03995	2805.6	800.756	0.0977345	0.0932599
	0.04794	2839.04	451.377	0.0885362		0.04794	2395.93	411.644	0.110366	0.0994512			0.04794	2813.16	403.356	0.0271574		0.04794	2601.11	376.4	0.0254237	0.0262905			0.04794	3273.24	1187.78	0.0884889		0.04794	2800.67	795.823	0.0971324	0.0928107
	0.05593	2825.36	437.688	0.0858511		0.05593	2422.16	437.867	0.117397	0.101624			0.05593	2812.47	402.667	0.027111		0.05593	2548.13	323.422	0.0218453	0.0244782			0.05593	3268.87	1183.4	0.0881628		0.05593	2796.07	791.223	0.096571	0.0923669
	0.06392	2828.51	440.844	0.0864701		0.06392	2445.51	461.222	0.123659	0.105064			0.06392	2799.38	389.578	0.0262298		0.06392	2495.51	270.8	0.018291	0.0222604			0.06392	3264.87	1179.4	0.0878648		0.06392	2796.2	791.356	0.0965872	0.092226
	0.07191	2832.07	444.4	0.0871676		0.07191	2469.11	484.822	0.129986	0.108577			0.07191	2786.69	376.889	0.0253754		0.07191	2465.78	241.067	0.0162827	0.0208291			0.07191	3251.2	1165.73	0.0868467		0.07191	2796.67	791.823	0.0966442	0.0917454
	0.0799	2823.49	435.822	0.0854851		0.0799	2481.29	497	0.133251	0.109368			0.0799	2755.91	346.111	0.0233032		0.0799	2436.4	211.689	0.0142984	0.0188008			0.0799	3237.93	1152.47	0.0858583		0.0799	2795.24	790.4	0.0964705	0.0911644
	0.08789	2815.22	427.555	0.0838636		0.08789	2493.82	509.533	0.136611	0.110237			0.08789	2725.51	315.711	0.0212564		0.08789	2420.91	196.2	0.0132522	0.0172543			0.08789	3236.84	1151.38	0.0857771		0.08789	2794.2	789.356	0.0963431	0.0910601
	0.09588	2814.11	426.444	0.0836456		0.09588	2483.44	499.155	0.133829	0.108737			0.09588	2700.91	291.111	0.0196001		0.09588	2405.69	180.978	0.012224	0.0159121			0.09588	3236.22	1150.76	0.0857308		0.09588	2791.78	786.934	0.0960475	0.0908891
	0.10387	2813.36	425.688	0.0834973		0.10387	2473.47	489.178	0.131154	0.107326			0.10387	2676.73	266.933	0.0179722		0.10387	2392	167.289	0.0112994	0.0146358			0.10387	3220.98	1135.51	0.0845951		0.10387	2789.69	784.845	0.0957925	0.0901938
	0.11186	2806.82	419.155	0.0822159		0.11186	2449.27	464.978	0.124666	0.103441			0.11186	2671.31	261.511	0.0176072		0.11186	2378.78	154.067	0.0104063	0.0140068			0.11186	3206.2	1120.73	0.0834942		0.11186	2792.98	788.134	0.0961939	0.0898441
	0.11985	2800.56	412.889	0.0809869		0.11985	2425.38	441.089	0.118261	0.0996238			0.11985	2666.29	256.489	0.0172691		0.11985	2377.13	152.422	0.0102952	0.0137821			0.11985	3198.31	1112.84	0.0829065		0.11985	2796.62	791.778	0.0966387	0.0897726
	0.12784	2802.07	414.4	0.0812832		0.12784	2386.89	402.6	0.107941	0.0946123			0.12784	2667.4	257.6	0.0173439		0.12784	2375.87	151.156	0.0102097	0.0137768			0.12784	3190.91	1105.44	0.0823552		0.12784	2787.58	782.734	0.0955348	0.088945
	0.13583	2803.8	416.133	0.0816232		0.13583	2348.87	364.578	0.0977473	0.0896852			0.13583	2668.8	259	0.0174381		0.13583	2382.82	158.111	0.0106795	0.0140588			0.13583	3188.96	1103.49	0.0822095		0.13583	2778.89	774.045	0.0944743	0.0883419
	0.14382	2791.51	403.844	0.0792127		0.14382	2312.78	328.489	0.0880715	0.0836421			0.14382	2682.16	272.356	0.0183374		0.14382	2390.2	165.489	0.0111778	0.0147576			0.14382	3187.38	1101.91	0.0820919		0.14382	2770	765.156	0.0933894	0.0877407
	0.15181	2779.6	391.933	0.0768764		0.15181	2277.16	292.867	0.0785208	0.0776986			0.15181	2695.82	286.022	0.0192575		0.15181	2414.98	190.267	0.0128514	0.0160545			0.15181	3179.71	1094.24	0.0815208		0.15181	2761.4	756.556	0.0923397	0.0869303
	0.1598	2793.11	405.444	0.0795265		0.1598	2244.8	260.511	0.0698458	0.0746862			0.1598	2768.67	358.867	0.024162		0.1598	2440.04	215.333	0.0145445	0.0193533			0.1598	3172.42	1086.95	0.0809777		0.1598	2759.2	754.356	0.0920712	0.0865245
	0.16779	2806.96	419.289	0.0822422		0.16779	2212.6	228.311	0.0612127	0.0717274			0.16779	2842.02	432.222	0.0291009		0.16779	2463.11	238.4	0.0161025	0.0226017			0.16779	3163.93	1078.47	0.0803453		0.16779	2757.36	752.511	0.091846	0.0860957
	0.17578	2802.36	414.688	0.0813397		0.17578	2185.8	201.511	0.0540273	0.0676835			0.17578	2952.76	542.956	0.0365565		0.17578	2486.64	261.934	0.0176921	0.0271243			0.17578	3155.78	1070.31	0.0797378		0.17578	2750.49	745.645	0.091008	0.0853729
	0.18377	2798.11	410.444	0.0805073		0.18377	2159.36	175.066	0.0469371	0.0637222			0.18377	3064.09	654.289	0.0440524		0.18377	2478.2	253.489	0.0171217	0.0305871			0.18377	3152.09	1066.62	0.0794629		0.18377	2743.93	739.089	0.0902079	0.0848354
	0.19176	2798.84	411.177	0.0806511		0.19176	2154.44	170.155	0.0456204	0.0631357			0.19176	3210.84	801.044	0.0539332		0.19176	2470.22	245.511	0.0165829	0.035258			0.19176	3148.62	1063.15	0.0792046		0.19176	2737.18	732.334	0.0893834	0.084294
	0.19975	2799.84	412.177	0.0808472		0.19975	2149.78	165.489	0.0443694	0.0626083			0.19975	3358.16	948.356	0.0638516		0.19975	2425.38	200.667	0.0135539	0.0387027			0.19975	3139.51	1054.04	0.0785259		0.19975	2730.69	725.845	0.0885914	0.0835586
	0.20774	2800.76	413.089	0.0810261		0.20774	2146.33	162.044	0.0434458	0.0622359			0.20774	3496.69	1086.89	0.0731788		0.20774	2381.04	156.333	0.0105594	0.0418691			0.20774	3130.84	1045.38	0.0778802		0.20774	2723.04	718.2	0.0876583	0.0827692
	0.21573	2802	414.333	0.0812701		0.21573	2143.11	158.822	0.0425819	0.061926			0.21573	3635.47	1225.67	0.0825225		0.21573	2349.24	124.533	0.00841149	0.045467			0.21573	3123.36	1037.89	0.0773223		0.21573	2715.78	710.934	0.0867715	0.0820469
	0.22372	2788.84	401.177	0.0786896		0.22372	2140.38	156.089	0.0418492	0.0602694			0.22372	3668.69	1258.89	0.0847593		0.22372	2317.91	93.2	0.00629512	0.0455272			0.22372	3116.22	1030.76	0.0767909		0.22372	2701.02	696.178	0.0849704	0.0808806
	0.23171	2776.18	388.511	0.0762052		0.23171	2138.13	153.844	0.0412473	0.0587262			0.23171	3702.33	1292.53	0.0870245		0.23171	2288.91	64.2	0.00433634	0.0456804			0.23171	3108.18	1022.71	0.0761916		0.23171	2686.67	681.823	0.0832184	0.079705
	0.2397	2754.93	367.266	0.0720381		0.2397	2134.36	150.066	0.0402343	0.0561362			0.2397	3621.64	1211.84	0.0815919		0.2397	2260.18	35.467	0.00239559	0.0419938			0.2397	3100.49	1015.02	0.0756187		0.2397	2675.07	670.223	0.0818026	0.0787107
	0.24769	2734.13	346.466	0.0679582		0.24769	2130.96	146.667	0.039323	0.0536406			0.24769	3541.44	1131.64	0.0761921		0.24769	2247.29	22.578	0.00152501	0.0388586			0.24769	3082.38	996.911	0.0742695		0.24769	2663.84	659	0.0804328	0.0773511
	0.25568	2745.42	357.755	0.0701725		0.25568	2120.29	136	0.0364631	0.0533178			0.25568	3420.78	1010.98	0.0680678		0.25568	2234.62	9.911	0.000669431	0.0343686			0.25568	3064.6	979.133	0.072945		0.25568	2651.38	646.534	0.0789113	0.0759281
	0.26367	2756.98	369.311	0.0724392		0.26367	2110	125.711	0.0337045	0.0530718			0.26367	3300.44	890.644	0.0599659		0.26367	2229.47	4.756	0.00032124	0.0301436			0.26367	3055.89	970.422	0.0722961		0.26367	2639.4	634.556	0.0774493	0.0748727
	0.27166	2766.13	378.466	0.0742349		0.27166	2102.33	118.044	0.0316489	0.0529419			0.27166	3186.36	776.555	0.0522844		0.27166	2224.71	0	0	0.0261422			0.27166	3047.6	962.133	0.0716785		0.27166	2643.84	639	0.0779917	0.0748351
	0.27965	2775.51	387.844	0.0760744		0.27965	2095.02	110.733	0.0296887	0.0528815			0.27965	3072.56	662.756	0.0446225		0.27965	2233.27	8.556	0.000577909	0.0226002			0.27965	3043.67	958.2	0.0713855		0.27965	2648.6	643.756	0.0785722	0.0749789
	0.28764	2794.29	406.622	0.0797576		0.28764	2091.58	107.289	0.0287653	0.0542615			0.28764	3021.53	611.733	0.0411872		0.28764	2242.22	17.511	0.00118277	0.021185			0.28764	3040.07	954.6	0.0711173		0.28764	2639.31	634.467	0.0774384	0.0742779
	0.29563	2813.42	425.755	0.0835105		0.29563	2088.62	104.333	0.0279728	0.0557417			0.29563	2970.93	561.133	0.0377803		0.29563	2267.31	42.6	0.00287738	0.0203289			0.29563	3023.02	937.555	0.0698475		0.29563	2630.47	625.623	0.076359	0.0731033
	0.30362	2833.51	445.844	0.0874509		0.30362	2088.27	103.978	0.0278776	0.0576643			0.30362	2969.51	559.711	0.0376846		0.30362	2292.82	68.111	0.00460051	0.0211426			0.30362	3006.29	920.822	0.0686009		0.30362	2617.6	612.756	0.0747886	0.0716947
	0.31161	2853.93	466.266	0.0914566		0.31161	2088.4	104.111	0.0279133	0.0596849			0.31161	2968.49	558.689	0.0376158		0.31161	2335.38	110.667	0.00747492	0.0225454			0.31161	2998.87	913.4	0.0680479		0.31161	2605.07	600.223	0.0732589	0.0706534
	0.3196	2913.6	525.933	0.10316		0.3196	2090.89	106.6	0.0285806	0.0658704			0.3196	2945.02	535.222	0.0360358		0.3196	2378.16	153.445	0.0103643	0.0232001			0.3196	2991.89	906.422	0.0675281		0.3196	2605.38	600.534	0.0732968	0.0704125
	0.32759	2973.69	586.022	0.114946		0.32759	2093.8	109.511	0.0293611	0.0721537			0.32759	2921.82	512.022	0.0344738		0.32759	2447.44	222.733	0.0150443	0.024759			0.32759	2980.71	895.244	0.0666953		0.32759	2606.11	601.267	0.0733863	0.0700408
	0.33558	3021.69	634.022	0.124361		0.33558	2094.33	110.044	0.029504	0.0769327			0.33558	2892.62	482.822	0.0325078		0.33558	2517.13	292.422	0.0197514	0.0261296			0.33558	2970.02	884.555	0.065899		0.33558	2601.36	596.511	0.0728058	0.0693524
	0.34357	3070.09	682.422	0.133855		0.34357	2095.07	110.778	0.0297008	0.0817778			0.34357	2863.87	454.067	0.0305717		0.34357	2584.93	360.222	0.0243309	0.0274513			0.34357	2970.64	885.178	0.0659454		0.34357	2597.04	592.2	0.0722796	0.0691125
	0.35156	3085.13	697.466	0.136806		0.35156	2104.02	119.733	0.0321017	0.0844537			0.35156	2825.09	415.289	0.0279609		0.35156	2653.11	428.4	0.028936	0.0284484			0.35156	2971.53	886.066	0.0660116		0.35156	2591.33	586.489	0.0715826	0.0687971
	0.35955	3100.64	712.978	0.139848		0.35955	2113.38	129.089	0.0346102	0.0872293			0.35955	2786.6	376.8	0.0253694		0.35955	2721.4	496.689	0.0335485	0.029459			0.35955	2972.24	886.777	0.0660645		0.35955	2585.93	581.089	0.0709235	0.068494
	0.36754	3075.4	687.733	0.134897		0.36754	2117.82	133.533	0.0358017	0.0853491			0.36754	2765.53	355.733	0.023951		0.36754	2790.13	565.422	0.038191	0.031071			0.36754	2973.4	887.933	0.0661507		0.36754	2584.49	579.645	0.0707473	0.068449
	0.37553	3050.53	662.866	0.130019		0.37553	2122.62	138.333	0.0370886	0.0835538			0.37553	2744.84	335.044	0.0225581		0.37553	2812.58	587.867	0.039707	0.0311326			0.37553	2977.04	891.577	0.0664221		0.37553	2583.44	578.6	0.0706197	0.0685209
	0.38352	3031.58	643.911	0.126301		0.38352	2128.22	143.933	0.03859	0.0824455			0.38352	2721.53	311.733	0.0209886		0.38352	2835.47	610.756	0.0412531	0.0311208			0.38352	2981.07	895.6	0.0667219		0.38352	2578.56	573.712	0.0700231	0.0683725
	0.39151	3012.96	625.289	0.122648		0.39151	2134.13	149.844	0.0401748	0.0814116			0.39151	2698.6	288.8	0.0194445		0.39151	2841.38	616.667	0.0416523	0.0305484			0.39151	2975.22	889.755	0.0662864		0.39151	2573.93	569.089	0.0694589	0.0678726
	0.3995	2973.67	586	0.114942		0.3995	2135.07	150.778	0.0404252	0.0776836			0.3995	2666.36	256.555	0.0172735		0.3995	2847.69	622.978	0.0420786	0.029676			0.3995	2969.76	884.289	0.0658792		0.3995	2567.02	562.178	0.0686154	0.0672473
	0.40749	2934.73	547.066	0.107305		0.40749	2136.44	152.155	0.0407944	0.0740498			0.40749	2634.64	224.845	0.0151385		0.40749	2850.71	626	0.0422827	0.0287106			0.40749	2974.58	889.111	0.0662384		0.40749	2560.58	555.734	0.0678289	0.0670336
	0.41548	2927.18	539.511	0.105823		0.41548	2130.44	146.155	0.0391857	0.0725046			0.41548	2613.51	203.711	0.0137156		0.41548	2854.07	629.356	0.0425094	0.0281125			0.41548	2979.71	894.244	0.0666208		0.41548	2551.8	546.956	0.0667575	0.0666892
	0.42347	2919.89	532.222	0.104394		0.42347	2124.76	140.467	0.0376607	0.0710272			0.42347	2592.76	182.956	0.0123182		0.42347	2826.38	601.667	0.0406391	0.0264787			0.42347	2950.04	864.577	0.0644107		0.42347	2543.33	538.489	0.0657241	0.0650674
	0.43146	2909.07	521.4	0.102271		0.43146	2118.62	134.333	0.0360161	0.0691435			0.43146	2580.29	170.489	0.0114788		0.43146	2799.13	574.422	0.0387989	0.0251388			0.43146	2920.8	835.333	0.062232		0.43146	2532.78	527.934	0.0644358	0.0633339
	0.43945	2898.62	510.955	0.100222		0.43945	2112.89	128.6	0.0344791	0.0673506			0.43945	2568.16	158.356	0.0106619		0.43945	2735.78	511.067	0.0345196	0.0225908			0.43945	2904.76	819.289	0.0610367		0.43945	2522.56	517.712	0.0631882	0.0621124
	0.44744	2877.8	490.133	0.096138		0.44744	2108.27	123.978	0.0332399	0.0646889			0.44744	2565.44	155.644	0.0104793		0.44744	2672.73	448.022	0.0302613	0.0203703			0.44744	2889.18	803.711	0.0598762		0.44744	2500.49	495.645	0.0604948	0.0601855
	0.45543	2857.38	469.711	0.0921323		0.45543	2103.96	119.667	0.032084	0.0621082			0.45543	2563.09	153.289	0.0103207		0.45543	2598.24	373.533	0.02523	0.0177754			0.45543	2878.8	793.333	0.059103		0.45543	2478.8	473.956	0.0578476	0.0584753
	0.46342	2855.4	467.733	0.0917443		0.46342	2097.76	113.467	0.0304217	0.061083			0.46342	2558.98	149.178	0.010044		0.46342	2524.07	299.356	0.0202198	0.0151319			0.46342	2868.87	783.4	0.058363		0.46342	2466.47	461.623	0.0563424	0.0573527
	0.47141	2853.84	466.177	0.0914391		0.47141	2092.04	107.755	0.0288903	0.0601647			0.47141	2555.24	145.444	0.00979255		0.47141	2487.69	262.978	0.0177626	0.0137776			0.47141	2854.13	768.666	0.0572653		0.47141	2454.42	449.578	0.0548722	0.0560688
	0.4794	2850.98	463.311	0.090877		0.4794	2070.11	85.822	0.0230098	0.0569434			0.4794	2563.31	153.511	0.0103357		0.4794	2451.71	227	0.0153325	0.0128341			0.4794	2839.84	754.377	0.0562008		0.4794	2441.82	436.978	0.0533344	0.0547676
	0.48739	2848.47	460.8	0.0903845		0.48739	2048.64	64.356	0.0172545	0.0538195			0.48739	2571.82	162.022	0.0109087		0.48739	2420.02	195.311	0.0131921	0.0120504			0.48739	2834.49	749.022	0.0558019		0.48739	2429.62	424.778	0.0518453	0.0538236
	0.49538	2862.98	475.311	0.0932307		0.49538	2041.58	57.289	0.0153598	0.0542953			0.49538	2581.31	171.511	0.0115476		0.49538	2388.62	163.911	0.0110712	0.0113094			0.49538	2829.56	744.089	0.0554343		0.49538	2424.51	419.667	0.0512215	0.0533279
	0.50337	2877.73	490.066	0.0961249		0.50337	2034.91	50.622	0.0135723	0.0548486			0.50337	2591.07	181.267	0.0122045		0.50337	2388.76	164.045	0.0110803	0.0116424			0.50337	2833.64	748.178	0.055739		0.50337	2419.78	414.934	0.0506438	0.0531914
	0.51136	2891.71	504.044	0.0988666		0.51136	2032.78	48.489	0.0130004	0.0559335			0.51136	2611.42	201.622	0.0135749		0.51136	2389.22	164.511	0.0111118	0.0123434			0.51136	2838.18	752.711	0.0560767		0.51136	2419.04	414.2	0.0505543	0.0533155
	0.51935	2906.04	518.377	0.101678		0.51935	2031	46.711	0.0125237	0.0571009			0.51935	2632.18	222.378	0.0149724		0.51935	2406.33	181.622	0.0122675	0.01362			0.51935	2845.24	759.777	0.0566031		0.51935	2418.69	413.845	0.0505109	0.053557
	0.52734	2896.78	509.111	0.0998605		0.52734	2021.6	37.311	0.0100035	0.054932			0.52734	2652.13	242.333	0.016316		0.52734	2423.91	199.2	0.0134548	0.0148854			0.52734	2852.69	767.222	0.0571577		0.52734	2422.58	417.734	0.0509856	0.0540717
	0.53533	2888.07	500.4	0.0981519		0.53533	2012.58	28.289	0.00758459	0.0528682			0.53533	2672.31	262.511	0.0176745		0.53533	2457.49	232.778	0.0157228	0.0166987			0.53533	2843.24	757.777	0.0564541		0.53533	2426.98	422.134	0.0515226	0.0539884
	0.54332	2838.09	450.422	0.0883488		0.54332	2007.64	23.355	0.00626173	0.0473053			0.54332	2671.02	261.222	0.0175877		0.54332	2491.58	266.867	0.0180253	0.0178065			0.54332	2834.09	748.622	0.0557721		0.54332	2422.91	418.067	0.0510262	0.0533991
	0.55131	2788.49	400.822	0.07862		0.55131	2003.07	18.778	0.00503459	0.0418273			0.55131	2670.13	260.333	0.0175279		0.55131	2535.62	310.911	0.0210002	0.0192641			0.55131	2828.82	743.355	0.0553797		0.55131	2419.2	414.356	0.0505733	0.0529765
	0.5593	2722.2	334.533	0.0656176		0.5593	1994.58	10.289	0.00275859	0.0341881			0.5593	2663.16	253.356	0.0170581		0.5593	2579.93	355.222	0.0239932	0.0205257			0.5593	2824.07	738.6	0.0550254		0.5593	2407.38	402.534	0.0491304	0.0520779
	0.56729	2656.27	268.6	0.052685		0.56729	1986.42	2.133	0.000571881	0.0266285			0.56729	2656.53	246.733	0.0166122		0.56729	2646.38	421.667	0.0284812	0.0225467			0.56729	2812.36	726.888	0.0541529		0.56729	2395.71	390.867	0.0477064	0.0509296
	0.57528	2616.13	228.466	0.0448129		0.57528	1988.56	4.267	0.00114403	0.0229785			0.57528	2636.8	227	0.0152836		0.57528	2713	488.289	0.0329811	0.0241324			0.57528	2801	715.533	0.0533069		0.57528	2400.44	395.6	0.0482841	0.0507955
	0.58327	2576.09	188.422	0.0369584		0.58327	1991	6.711	0.00179929	0.0193788			0.58327	2617.44	207.644	0.0139804		0.58327	2705.09	480.378	0.0324468	0.0232136			0.58327	2785.96	700.489	0.0521862		0.58327	2405.49	400.645	0.0488998	0.050543
	0.59126	2557.87	170.2	0.0333842		0.59126	1987.49	3.2	0.000857955	0.0171211			0.59126	2593.4	183.6	0.0123615		0.59126	2697.47	472.756	0.0319319	0.0221467			0.59126	2771.4	685.933	0.0511017		0.59126	2403.71	398.867	0.0486828	0.0498923
	0.59925	2539.71	152.044	0.0298229		0.59925	1984.29	0	0	0.0149115			0.59925	2569.8	160	0.0107726		0.59925	2690.31	465.6	0.0314486	0.0211106			0.59925	2796.62	711.155	0.0529808		0.59925	2402.31	397.467	0.0485119	0.0507464
	0.60724	2512.8	125.133	0.0245444		0.60724	1985.22	0.933	0.000250147	0.0123973			0.60724	2549.69	139.889	0.00941854		0.60724	2683.71	459	0.0310028	0.0202107			0.60724	2822.22	736.755	0.054888		0.60724	2413.02	408.178	0.0498193	0.0523536
	0.61523	2486.42	98.755	0.0193705		0.61523	1986.64	2.355	0.000631401	0.0100009			0.61523	2529.93	120.133	0.0080884		0.61523	2677.47	452.756	0.0305811	0.0193347			0.61523	2841.82	756.355	0.0563482		0.61523	2424.2	419.356	0.0511836	0.0537659
	0.62322	2471.53	83.866	0.01645		0.62322	1997.09	12.8	0.00343182	0.00994093			0.62322	2502.04	92.244	0.00621067		0.62322	2671.64	446.934	0.0301878	0.0181992			0.62322	2861.84	776.377	0.0578398		0.62322	2452.36	447.511	0.05462	0.0562299
	0.63121	2457.11	69.444	0.0136212		0.63121	2008	23.711	0.00635718	0.0099892			0.63121	2474.51	64.711	0.00435691		0.63121	2682.51	457.8	0.0309218	0.0176393			0.63121	2903.89	818.422	0.0609721		0.63121	2480.84	476	0.0580971	0.0595346
	0.6392	2452.33	64.666	0.012684		0.6392	2029.27	44.978	0.0120591	0.0123716			0.6392	2451.44	41.644	0.00280384		0.6392	2693.73	469.022	0.0316797	0.0172418			0.6392	2946.33	860.866	0.0641342		0.6392	2542.89	538.045	0.0656699	0.064902
	0.64719	2448	60.333	0.0118341		0.64719	2050.84	66.555	0.0178441	0.0148391			0.64719	2428.87	19.067	0.00128376		0.64719	2723.16	498.445	0.0336671	0.0174754			0.64719	3044.93	959.466	0.0714798		0.64719	2605.36	600.511	0.073294	0.0723869
	0.65518	2425.31	37.644	0.00738375		0.65518	2079.2	94.911	0.0254467	0.0164152			0.65518	2419.16	9.356	0.000629927		0.65518	2752.93	528.222	0.0356784	0.0181541			0.65518	3144.02	1058.55	0.0788619		0.65518	2825.89	821.045	0.100211	0.0895364
	0.66317	2403	15.333	0.00300752		0.66317	2107.87	123.578	0.0331326	0.0180701			0.66317	2409.8	0	0		0.66317	2841.89	617.178	0.0416868	0.0208434			0.66317	3485.96	1400.49	0.104336		0.66317	3046.82	1041.98	0.127176	0.115756
	0.67116	2397.2	9.533	0.00186987		0.67116	2135.62	151.333	0.040574	0.0212219			0.67116	2427.09	17.289	0.00116405		0.67116	2931.24	706.533	0.0477222	0.0244431			0.67116	3828.09	1742.62	0.129825		0.67116	3506.47	1501.62	0.183277	0.156551
	0.67915	2391.73	4.066	0.000797533		0.67915	2163.89	179.6	0.0481527	0.0244751			0.67915	2444.87	35.067	0.00236101		0.67915	3015.89	791.178	0.0534395	0.0279003			0.67915	4830.58	2745.11	0.20451		0.67915	3966.62	1961.78	0.23944	0.221975
	0.68714	2389.56	1.889	0.000370521		0.68714	2170.02	185.733	0.049797	0.0250838			0.68714	2477.16	67.356	0.00453499		0.68714	3100.93	876.222	0.0591838	0.0318594			0.68714	5833.47	3748	0.279225		0.68714	4973.56	2968.71	0.362339	0.320782
	0.69513	2387.67	0	0		0.69513	2176.29	192	0.0514773	0.0257386			0.69513	2509.96	100.156	0.00674337		0.69513	3201.47	976.756	0.0659742	0.0363588			0.69513	7582.04	5496.58	0.409493		0.69513	5980.93	3976.09	0.485293	0.447393
	0.70312	2397.91	10.244	0.00200933		0.70312	2180.53	196.244	0.0526152	0.0273122			0.70312	2590.62	180.822	0.0121745		0.70312	3302.47	1077.76	0.0727962	0.0424854			0.70312	9330.84	7245.38	0.539778		0.70312	7186.31	5181.47	0.632412	0.586095
	0.71111	2408.51	20.844	0.00408848		0.71111	2185.13	200.844	0.0538485	0.0289685			0.71111	2671.73	261.933	0.0176356		0.71111	3446.96	1222.25	0.0825556	0.0500956			0.71111	11212.5	9127.02	0.67996		0.71111	8391.95	6387.11	0.779565	0.729762
	0.7191	2462.67	75	0.014711		0.7191	2245.2	260.911	0.0699531	0.042332			0.7191	2787	377.2	0.0253964		0.7191	3591.87	1367.16	0.0923435	0.0588699			0.7191	13094.6	11009.1	0.820173		0.7191	9240.38	7235.53	0.883117	0.851645
	0.72709	2517.13	129.466	0.0253943		0.72709	2305.71	321.422	0.0861767	0.0557855			0.72709	2902.42	492.622	0.0331676		0.72709	3704.22	1479.51	0.0999324	0.06655			0.72709	14301.3	12215.8	0.910072		0.72709	10089.1	8084.22	0.986702	0.948387
	0.73508	2645.33	257.666	0.0505404		0.73508	2446.18	461.889	0.123837	0.0871889			0.73508	3045.6	635.8	0.0428076		0.73508	3816.96	1592.25	0.107547	0.0751773			0.73508	15508.4	13422.9	1		0.73508	10143.4	8138.51	0.993328	0.996664
	0.74307	2773.96	386.289	0.0757694		0.74307	2587.13	602.844	0.161629	0.118699			0.74307	3189.02	779.222	0.052464		0.74307	3900.4	1675.69	0.113183	0.0828236			0.74307	15235.2	13149.8	0.979653		0.74307	10198	8193.18	1	0.989827
	0.75106	2964.87	577.2	0.113216		0.75106	2802.98	818.689	0.219499	0.166358			0.75106	3425.98	1016.18	0.0684179		0.75106	3984.22	1759.51	0.118845	0.0936314			0.75106	14962.6	12877.1	0.959341		0.75106	9420.49	7415.64	0.9051	0.932221
	0.75905	3156.22	768.555	0.15075		0.75905	3019.27	1034.98	0.277489	0.214119			0.75905	3663.4	1253.6	0.0844032		0.75905	4150.51	1925.8	0.130077	0.10724			0.75905	13424.6	11339.2	0.844763		0.75905	8643.38	6638.53	0.810251	0.827507
	0.76704	3398.56	1010.89	0.198283		0.76704	3269.09	1284.8	0.344469	0.271376			0.76704	4039.36	1629.55	0.109716		0.76704	4317.13	2092.42	0.141331	0.125523			0.76704	11887.1	9801.6	0.730215		0.76704	7715.6	5710.76	0.697014	0.713614
	0.77503	3641.38	1253.71	0.245911		0.77503	3519.49	1535.2	0.411604	0.328758			0.77503	4415.78	2005.98	0.13506		0.77503	4543.67	2318.96	0.156632	0.145846			0.77503	10438.6	8353.13	0.622305		0.77503	6788.24	4783.4	0.583827	0.603066
	0.78302	3837.89	1450.22	0.284456		0.78302	3762.89	1778.6	0.476862	0.380659			0.78302	5004.82	2595.02	0.174719		0.78302	4770.82	2546.11	0.171975	0.173347			0.78302	8990.58	6905.11	0.514428		0.78302	6136.2	4131.36	0.504243	0.509336
	0.79101	4034.67	1647	0.323054		0.79101	4006.78	2022.49	0.542251	0.432653			0.79101	5594.22	3184.42	0.214403		0.79101	4983.33	2758.62	0.186329	0.200366			0.79101	7891.33	5805.87	0.432535		0.79101	5484.6	3479.76	0.424714	0.428624
	0.799	4123.78	1736.11	0.340533		0.799	4153.67	2169.38	0.581634	0.461083			0.799	6418.84	4009.04	0.269924		0.799	5196.33	2971.62	0.200716	0.23532			0.799	6792.56	4707.09	0.350676		0.799	5009.16	3004.31	0.366685	0.35868
	0.80699	4213.24	1825.58	0.358081		0.80699	4300.89	2316.6	0.621106	0.489593			0.80699	7243.82	4834.02	0.325468		0.80699	5361.78	3137.07	0.211891	0.26868			0.80699	6027.78	3942.31	0.293701		0.80699	4533.96	2529.11	0.308685	0.301193
	0.81498	4267.44	1879.78	0.368712		0.81498	4369.49	2385.2	0.639498	0.504105			0.81498	8147.47	5737.67	0.38631		0.81498	5527.58	3302.87	0.22309	0.3047			0.81498	5263.4	3177.93	0.236755		0.81498	4213.73	2208.89	0.269601	0.253178
	0.82297	4321.96	1934.29	0.379405		0.82297	4438.47	2454.18	0.657992	0.518698			0.82297	9051.53	6641.73	0.447179		0.82297	5722.18	3497.47	0.236234	0.341706			0.82297	4850.29	2764.82	0.205978		0.82297	3893.96	1889.11	0.230571	0.218275
	0.83096	4374.84	1987.18	0.389778		0.83096	4474.07	2489.78	0.667537	0.528658			0.83096	9873.2	7463.4	0.502501		0.83096	5917.2	3692.49	0.249406	0.375954			0.83096	4437.58	2352.11	0.175231		0.83096	3706	1701.16	0.207631	0.191431
	0.83895	4428.11	2040.44	0.400227		0.83895	4509.98	2525.69	0.677165	0.538696			0.83895	10695.2	8285.42	0.557847		0.83895	6298.27	4073.56	0.275145	0.416496			0.83895	4200.04	2114.58	0.157535		0.83895	3518.44	1513.6	0.184739	0.171137
	0.84694	4562.29	2174.62	0.426545		0.84694	4501.89	2517.6	0.674996	0.550771			0.84694	11554	9144.18	0.615665		0.84694	6679.69	4454.98	0.300908	0.458287			0.84694	3962.87	1877.4	0.139866		0.84694	3386.76	1381.91	0.168666	0.154266
	0.85493	4696.67	2309	0.452903		0.85493	4494	2509.71	0.672881	0.562892			0.85493	12413.1	10003.3	0.673508		0.85493	7209.18	4984.47	0.336672	0.50509			0.85493	3817.38	1731.91	0.129027		0.85493	3255.42	1250.58	0.152636	0.140832
	0.86292	4889.91	2502.24	0.490807		0.86292	4430.35	2446.07	0.655817	0.573312			0.86292	13423.4	11013.6	0.741531		0.86292	7738.82	5514.11	0.372446	0.556989			0.86292	3672.24	1586.78	0.118214		0.86292	3172.38	1167.53	0.142501	0.130358
	0.87091	5083.42	2695.75	0.528764		0.87091	4367	2382.71	0.638831	0.583797			0.87091	14434.1	12024.3	0.809578		0.87091	8255.11	6030.4	0.407319	0.608448			0.87091	3559.96	1474.49	0.109849		0.87091	3089.71	1084.87	0.132411	0.12113
	0.8789	5259.78	2872.11	0.563355		0.8789	4316.35	2332.07	0.625252	0.594304			0.8789	15447.9	13038.1	0.877836		0.8789	8771.84	6547.13	0.442221	0.660029			0.8789	3448.04	1362.58	0.101511		0.8789	3003.96	999.112	0.121944	0.111728
	0.88689	5436.47	3048.8	0.598012		0.88689	4266.16	2281.87	0.611793	0.604903			0.88689	16462	14052.2	0.946116		0.88689	9048.98	6824.27	0.46094	0.703528			0.88689	3347.76	1262.29	0.09404		0.88689	2918.51	913.667	0.111516	0.102778
	0.89488	5597.8	3210.13	0.629657		0.89488	4218.22	2233.93	0.598942	0.6143			0.89488	16861.9	14452.1	0.973043		0.89488	9326.53	7101.82	0.479687	0.726365			0.89488	3247.84	1162.38	0.0865966		0.89488	2840.82	835.978	0.102033	0.094315
	0.90287	5759.62	3371.96	0.661398		0.90287	4170.69	2186.4	0.586198	0.623798			0.90287	17262.3	14852.5	1		0.90287	9229.73	7005.02	0.473149	0.736574			0.90287	3160.27	1074.8	0.0800722		0.90287	2763.49	758.645	0.0925947	0.0863335
	0.91086	5859.71	3472.04	0.68103		0.91086	4125.31	2141.02	0.574031	0.627531			0.91086	17135.9	14726.1	0.991488		0.91086	9133.11	6908.4	0.466623	0.729055			0.91086	3073.16	987.689	0.0735825		0.91086	2705.71	700.867	0.0855428	0.0795626
	0.91885	5960.09	3572.42	0.700719		0.91885	4080.38	2096.09	0.561984	0.631352			0.91885	17009.8	14600	0.983		0.91885	8973.35	6748.64	0.455832	0.719416			0.91885	3008.18	922.711	0.0687416		0.91885	2648.29	643.445	0.0785342	0.0736379
	0.92684	5968.78	3581.11	0.702424		0.92684	4069.62	2085.33	0.5591	0.630762			0.92684	16645.1	14235.3	0.958445		0.92684	8813.82	6589.11	0.445057	0.701751			0.92684	2943.4	857.933	0.0639157		0.92684	2603.13	598.289	0.0730228	0.0684693
	0.93483	5977.98	3590.31	0.704228		0.93483	4059.36	2075.07	0.556348	0.630288			0.93483	16280.6	13870.8	0.933906		0.93483	8761.11	6536.4	0.441496	0.687701			0.93483	2885.16	799.689	0.0595765		0.93483	2558.31	553.467	0.0675522	0.0635643
	0.94282	5965.58	3577.91	0.701796		0.94282	4073.31	2089.02	0.56009	0.630943			0.94282	15914.9	13505.1	0.909283		0.94282	8708.73	6484.02	0.437958	0.673621			0.94282	2827.44	741.977	0.055277		0.94282	2514.69	509.845	0.062228	0.0587525
	0.95081	5953.51	3565.84	0.699429		0.95081	4087.44	2103.15	0.563879	0.631654			0.95081	15549.6	13139.8	0.884687		0.95081	8724.4	6499.69	0.439017	0.661852			0.95081	2777.56	692.089	0.0515604		0.95081	2471.4	466.556	0.0569444	0.0542524
	0.9588	5946.71	3559.04	0.698095		0.9588	4083.58	2099.29	0.562842	0.630469			0.9588	15372.6	12962.8	0.872765		0.9588	8740.44	6515.73	0.4401	0.656433			0.9588	2728.13	642.666	0.0478784		0.9588	2432.33	427.489	0.0521762	0.0500273
	0.96679	5940.2	3552.53	0.696818		0.96679	4079.93	2095.64	0.561865	0.629342			0.96679	15195.8	12786	0.860865		0.96679	8728.2	6503.49	0.439273	0.650069			0.96679	2673.4	587.933	0.0438008		0.96679	2393.64	388.801	0.0474542	0.0456275
	0.97478	5890.71	3503.04	0.687111		0.97478	4065.31	2081.02	0.557945	0.622528			0.97478	15218.6	12808.8	0.8624		0.97478	8716.38	6491.67	0.438475	0.650437			0.97478	2619.13	533.666	0.0397579		0.97478	2368.42	363.578	0.0443757	0.0420668
	0.98277	5841.6	3453.93	0.677478		0.98277	4050.96	2066.67	0.554096	0.615787			0.98277	15241.8	12832	0.863959		0.98277	8637.18	6412.47	0.433125	0.648542			0.98277	2580.93	495.466	0.036912		0.98277	2343.6	338.756	0.0413461	0.0391291
	0.99076	5717.47	3329.8	0.65313		0.99076	4028.93	2044.64	0.548191	0.60066			0.99076	15395.2	12985.4	0.874288		0.99076	8558.44	6333.73	0.427807	0.651048			0.99076	2543.11	457.644	0.0340943		0.99076	2323.96	319.112	0.0389485	0.0365214
	0.99875	5593.56	3205.89	0.628825		0.99875	4007.13	2022.84	0.542347	0.585586			0.99875	15548.9	13139.1	0.884638		0.99875	8537.02	6312.31	0.42636	0.655499			0.99875	2522.13	436.666	0.0325314		0.99875	2304.76	299.912	0.0366051	0.0345683
	1.00674	5399.82	3012.16	0.590825		1.00674	3850.38	1866.09	0.500319	0.545572			1.00674	15656.2	13246.4	0.891861		1.00674	8516.11	6291.4	0.424948	0.658405			1.00674	2501.58	416.111	0.0310001		1.00674	2284	279.156	0.0340718	0.0325359
	1.01473	5206.35	2818.69	0.552877		1.01473	3694.09	1709.8	0.458416	0.505646			1.01473	15763.7	13353.9	0.899101		1.01473	8563.6	6338.89	0.428155	0.663628			1.01473	2474.8	389.333	0.0290052		1.01473	2263.69	258.845	0.0315927	0.030299
	1.02272	4995.11	2607.44	0.511442		1.02272	3601.56	1617.27	0.433607	0.472524			1.02272	15722.6	13312.8	0.896332		1.02272	8611.69	6386.98	0.431404	0.663868			1.02272	2448.4	362.933	0.0270384		1.02272	2246.42	241.578	0.0294853	0.0282618
	1.03071	4784.16	2396.49	0.470064		1.03071	3509.22	1524.93	0.408851	0.439457			1.03071	15682	13272.2	0.893597		1.03071	8741.82	6517.11	0.440193	0.666895			1.03071	2429.38	343.911	0.0256212		1.03071	2229.58	224.734	0.0274294	0.0265253
	1.0387	4596.6	2208.93	0.433275		1.0387	3440.42	1456.13	0.390405	0.41184			1.0387	15479.8	13070	0.879987		1.0387	8872.35	6647.64	0.44901	0.664499			1.0387	2410.8	325.333	0.0242372		1.0387	2211.07	206.223	0.0251701	0.0247036
	1.04669	4409.24	2021.58	0.396526		1.04669	3371.96	1387.67	0.372049	0.384287			1.04669	15278	12868.2	0.866396		1.04669	9004.82	6780.11	0.457957	0.662177			1.04669	2389.56	304.089	0.0226545		1.04669	2192.91	188.067	0.0229541	0.0228043
	1.05468	4284.22	1896.55	0.372003		1.05468	3313	1328.71	0.356242	0.364123			1.05468	14874.1	12464.3	0.839203		1.05468	9137.78	6913.07	0.466938	0.65307			1.05468	2368.76	283.289	0.0211049		1.05468	2189.29	184.445	0.022512	0.0218085
	1.06267	4159.51	1771.84	0.347542		1.06267	3254.33	1270.04	0.340513	0.344027			1.06267	14470.4	12060.6	0.812027		1.06267	9003.42	6778.71	0.457863	0.634945			1.06267	2355.69	270.222	0.0201314		1.06267	2186	181.156	0.0221106	0.021121
	1.07066	4058.18	1670.51	0.327665		1.07066	3205.64	1221.36	0.327459	0.327562			1.07066	13934.4	11524.6	0.775938		1.07066	8869.47	6644.76	0.448815	0.612376			1.07066	2343.09	257.622	0.0191927		1.07066	2179.36	174.511	0.0212995	0.0202461
	1.07865	3957.13	1569.47	0.307846		1.07865	3157.36	1173.07	0.314512	0.311179			1.07865	13398.9	10989.1	0.739879		1.07865	8535.65	6310.93	0.426267	0.583073			1.07865	2340.64	255.178	0.0190107		1.07865	2173.07	168.223	0.0205321	0.0197714
	1.08664	3870.98	1483.31	0.290947		1.08664	3102.31	1118.02	0.299754	0.29535			1.08664	12867.3	10457.5	0.704089		1.08664	8202.2	5977.49	0.403745	0.553917			1.08664	2338.67	253.2	0.0188633		1.08664	2162.58	157.734	0.0192519	0.0190576
	1.09463	3785.13	1397.47	0.274109		1.09463	3047.78	1063.49	0.285133	0.279621			1.09463	12336.1	9926.31	0.668325		1.09463	7867.27	5642.56	0.381122	0.524724			1.09463	2333.78	248.311	0.0184991		1.09463	2152.51	147.667	0.0180232	0.0182611
	1.10262	3745.2	1357.53	0.266276		1.10262	2966.56	982.267	0.263356	0.264816			1.10262	11912.6	9502.82	0.639812		1.10262	7532.71	5308	0.358525	0.499169			1.10262	2329.24	243.777	0.0181613		1.10262	2141.89	137.045	0.0167267	0.017444
	1.11061	3705.69	1318.02	0.258526		1.11061	2885.78	901.489	0.241699	0.250112			1.11061	11489.4	9079.6	0.611318		1.11061	7285.67	5060.96	0.341838	0.476578			1.11061	2318.09	232.622	0.0173302		1.11061	2131.53	126.689	0.0154627	0.0163965
	1.1186	3682.58	1294.91	0.253993		1.1186	2790.4	806.111	0.216127	0.23506			1.1186	11140.4	8730.6	0.58782		1.1186	7038.96	4814.25	0.325175	0.456497			1.1186	2307.42	221.955	0.0165356		1.1186	2130	125.156	0.0152756	0.0159056
	1.12659	3659.8	1272.13	0.249525		1.12659	2695.4	711.111	0.190657	0.220091			1.12659	10791.8	8382.02	0.56435		1.12659	6928.09	4703.38	0.317686	0.441018			1.12659	2297.53	212.066	0.0157988		1.12659	2128.76	123.912	0.0151238	0.0154613
	1.13458	3631.89	1244.22	0.24405		1.13458	2605.2	620.911	0.166473	0.205262			1.13458	10461.3	8051.47	0.542095		1.13458	6817.53	4592.82	0.310219	0.426157			1.13458	2287.98	202.511	0.015087		1.13458	2124.87	120.023	0.0146491	0.0148681
	1.14257	3604.33	1216.67	0.238645		1.14257	2515.31	531.022	0.142373	0.190509			1.14257	10131.2	7721.38	0.51987		1.14257	6827.6	4602.89	0.310899	0.415384			1.14257	2272.98	187.511	0.0139695		1.14257	2121.36	116.511	0.0142205	0.014095
	1.15056	3539.73	1152.07	0.225974		1.15056	2447.53	463.244	0.124201	0.175087			1.15056	9825.95	7416.15	0.49932		1.15056	6837.93	4613.22	0.311597	0.405458			1.15056	2258.33	172.866	0.0128785		1.15056	2107.36	102.511	0.0125118	0.0126951
	1.15855	3475.33	1087.67	0.213342		1.15855	2380.2	395.911	0.106148	0.159745			1.15855	9521	7111.2	0.478788		1.15855	6895.69	4670.98	0.315498	0.397143			1.15855	2245.11	159.644	0.0118934		1.15855	2093.71	88.867	0.0108465	0.0113699
	1.16654	3365.16	977.489	0.191731		1.16654	2343.09	358.8	0.0961982	0.143965			1.16654	9243.18	6833.38	0.460082		1.16654	6953.76	4729.04	0.31942	0.389751			1.16654	2232.2	146.733	0.0109316		1.16654	2087.56	82.712	0.0100952	0.0105134
	1.17453	3255.33	867.666	0.17019		1.17453	2306.47	322.178	0.0863794	0.128285			1.17453	8965.8	6556	0.441407		1.17453	6925.71	4701	0.317525	0.379466			1.17453	2224.18	138.711	0.0103339		1.17453	2081.71	76.867	0.00938183	0.00985787
	1.18252	3137.73	750.066	0.147123		1.18252	2314.71	330.422	0.0885897	0.117856			1.18252	8709.93	6300.13	0.42418		1.18252	6898.07	4673.36	0.315658	0.369919			1.18252	2216.6	131.133	0.00976936		1.18252	2081.56	76.712	0.00936291	0.00956613
	1.19051	3020.47	632.8	0.124122		1.19051	2323.38	339.089	0.0909135	0.107518			1.19051	8454.35	6044.55	0.406972		1.19051	6693.38	4468.67	0.301833	0.354402			1.19051	2214.18	128.711	0.00958892		1.19051	2081.78	76.934	0.00939001	0.00948946
	1.1985	2954.82	567.155	0.111246		1.1985	2365.42	381.133	0.102186	0.106716			1.1985	8217.76	5807.96	0.391042		1.1985	6489.09	4264.38	0.288034	0.339538			1.1985	2211.96	126.489	0.00942338		1.1985	2080.96	76.112	0.00928968	0.00935653
	1.20649	2889.62	501.955	0.0984569		1.20649	2407.84	423.555	0.11356	0.106008			1.20649	7981.47	5571.67	0.375133		1.20649	6183.16	3958.45	0.26737	0.321252			1.20649	2203.84	118.377	0.00881904		1.20649	2080.4	75.556	0.00922182	0.00902043
	1.21448	2896.98	509.311	0.0998997		1.21448	2474.24	489.955	0.131362	0.115631			1.21448	7805.47	5395.67	0.363283		1.21448	5877.53	3652.82	0.246727	0.305005			1.21448	2196.02	110.555	0.00823631		1.21448	2101.16	96.312	0.0117551	0.00999573
	1.22247	2904.78	517.111	0.10143		1.22247	2541.13	556.844	0.149296	0.125363			1.22247	7629.84	5220.04	0.351459		1.22247	5578.56	3353.84	0.226533	0.288996			1.22247	2190.76	105.289	0.00784399		1.22247	2122.27	117.423	0.0143318	0.0110879
	1.23046	2970.78	583.111	0.114375		1.23046	2610.36	626.066	0.167855	0.141115			1.23046	7547.16	5137.36	0.345891		1.23046	5280	3055.29	0.206367	0.276129			1.23046	2185.78	100.311	0.00747313		1.23046	2127.2	122.356	0.0149339	0.0112035
	1.23845	3037.11	649.444	0.127386		1.23845	2679.98	695.689	0.186522	0.156954			1.23845	7464.82	5055.02	0.340348		1.23845	5084.93	2860.22	0.193192	0.26677			1.23845	2185.62	100.155	0.00746151		1.23845	2132.53	127.689	0.0155848	0.0115232
	1.24644	3146.64	758.978	0.148871		1.24644	2746.96	762.667	0.204479	0.176675			1.24644	7446.44	5036.64	0.339111		1.24644	4890.31	2665.6	0.180046	0.259578			1.24644	2185.93	100.466	0.00748468		1.24644	2099.84	95	0.011595	0.00953985
	1.25443	3256.56	868.889	0.17043		1.25443	2814.33	830.044	0.222544	0.196487			1.25443	7428.49	5018.69	0.337902		1.25443	4794.44	2569.73	0.173571	0.255736			1.25443	2180.18	94.711	0.00705593		1.25443	2067.36	62.511	0.00762964	0.00734279
	1.26242	3377.47	989.8	0.194146		1.26242	2892.38	908.089	0.243469	0.218807			1.26242	7418.8	5009	0.337249		1.26242	4698.8	2474.09	0.16711	0.25218			1.26242	2174.84	89.377	0.00665855		1.26242	2057.18	52.334	0.00638751	0.00652303
	1.27041	3498.8	1111.13	0.217945		1.27041	2970.82	986.533	0.2645	0.241223			1.27041	7409.49	4999.69	0.336622		1.27041	4659.53	2434.82	0.164458	0.25054			1.27041	2168.42	82.955	0.00618012		1.27041	2047.4	42.556	0.00519408	0.0056871
	1.2784	3601.73	1214.07	0.238135		1.2784	3037.62	1053.33	0.28241	0.260273			1.2784	7393.93	4984.13	0.335575		1.2784	4620.6	2395.89	0.161829	0.248702			1.2784	2162.47	77	0.00573647		1.2784	2040.82	35.978	0.00439121	0.00506384
	1.28639	3705.02	1317.36	0.258395		1.28639	3104.76	1120.47	0.300409	0.279402			1.28639	7378.62	4968.82	0.334544		1.28639	4607.96	2383.25	0.160974	0.247759			1.28639	2157.69	72.222	0.00538051		1.28639	2034.58	29.734	0.00362912	0.00450481
	1.29438	3770.22	1382.56	0.271184		1.29438	3155.47	1171.18	0.314006	0.292595			1.29438	7351.53	4941.73	0.33272		1.29438	4595.62	2370.91	0.160141	0.246431			1.29438	2153.24	67.777	0.00504936		1.29438	2030.78	25.934	0.00316532	0.00410734
	1.30237	3835.78	1448.11	0.284042		1.30237	3206.6	1222.31	0.327715	0.305879			1.30237	7324.65	4914.85	0.33091		1.30237	4597.24	2372.53	0.160251	0.245581			1.30237	2144.04	58.577	0.00436396		1.30237	2027.33	22.489	0.00274484	0.0035544
	1.31036	3850.62	1462.95	0.286954		1.31036	3218.69	1234.4	0.330956	0.308955			1.31036	7285.76	4875.95	0.328292		1.31036	4599.13	2374.42	0.160379	0.244335			1.31036	2135.07	49.6	0.00369518		1.31036	2027.24	22.4	0.00273398	0.00321458
	1.31835	3865.89	1478.22	0.289949		1.31835	3231.24	1246.96	0.334322	0.312135			1.31835	7247.24	4837.44	0.325699		1.31835	4599.38	2374.67	0.160395	0.243047			1.31835	2125.87	40.4	0.00300978		1.31835	2027.58	22.734	0.00277475	0.00289227
	1.32634	3804.24	1416.58	0.277857		1.32634	3196.33	1212.04	0.324962	0.30141			1.32634	7204.35	4794.55	0.322811		1.32634	4599.91	2375.2	0.160431	0.241621			1.32634	2117.02	31.555	0.00235084		1.32634	2029.58	24.734	0.00301885	0.00268484
	1.33433	3742.91	1355.24	0.265827		1.33433	3161.96	1177.67	0.315745	0.290786			1.33433	7161.96	4752.16	0.319956		1.33433	4617.69	2392.98	0.161632	0.240794			1.33433	2115.38	29.911	0.00222836		1.33433	2032.07	27.223	0.00332264	0.0027755
	1.34232	3651.73	1264.07	0.247943		1.34232	3128.16	1143.87	0.306683	0.277313			1.34232	7106.22	4696.42	0.316204		1.34232	4635.76	2411.04	0.162852	0.239528			1.34232	2114.02	28.555	0.00212734		1.34232	2029.27	24.423	0.00298089	0.00255412
	1.35031	3560.89	1173.22	0.230124		1.35031	3094.84	1110.56	0.297752	0.263938			1.35031	7051	4641.2	0.312486		1.35031	4673.87	2449.16	0.165426	0.238956			1.35031	2120.29	34.822	0.00259423		1.35031	2026.96	22.112	0.00269883	0.00264653
	1.3583	3505.98	1118.31	0.219353		1.3583	3073.36	1089.07	0.29199	0.255672			1.3583	6992.24	4582.44	0.30853		1.3583	4712.42	2487.71	0.168031	0.23828			1.3583	2127.02	41.555	0.00309583		1.3583	2024.22	19.378	0.00236514	0.00273048
	1.36629	3451.42	1063.76	0.208652		1.36629	3052.13	1067.84	0.286301	0.247476			1.36629	6933.73	4523.93	0.30459		1.36629	4752.07	2527.36	0.170708	0.237649			1.36629	2124.13	38.666	0.0028806		1.36629	2022	17.156	0.00209394	0.00248727
	1.37428	3410.89	1023.22	0.200702		1.37428	3015.58	1031.29	0.2765	0.238601			1.37428	6881.4	4471.6	0.301067		1.37428	4792.09	2567.38	0.173412	0.237239			1.37428	2121.64	36.178	0.00269525		1.37428	2014.82	9.978	0.00121784	0.00195654
	1.38227	3370.49	982.822	0.192777		1.38227	2979.47	995.178	0.266818	0.229798			1.38227	6829.42	4419.62	0.297567		1.38227	4824.16	2599.45	0.175578	0.236572			1.38227	2113.51	28.044	0.00208927		1.38227	2008.09	3.245	0.000396061	0.00124266
	1.39026	3325.71	938.044	0.183994		1.39026	2951	966.711	0.259186	0.22159			1.39026	6793.98	4384.18	0.295181		1.39026	4856.69	2631.98	0.177775	0.236478			1.39026	2105.87	20.4	0.00151979		1.39026	2012.27	7.423	0.000905998	0.00121289
	1.39825	3281.27	893.6	0.175277		1.39825	2922.98	938.689	0.251673	0.213475			1.39825	6758.91	4349.11	0.29282		1.39825	4870.44	2645.73	0.178704	0.235762			1.39825	2097.91	12.444	0.000927073		1.39825	2016.73	11.889	0.00145109	0.00118908
	1.40624	3236.87	849.2	0.166568		1.40624	2915.47	931.178	0.249659	0.208113			1.40624	6779.07	4369.27	0.294177		1.40624	4884.73	2660.02	0.179669	0.236923			1.40624	2090.36	4.888	0.000364154		1.40624	2023.16	18.312	0.00223503	0.00129959
	1.41423	3193	805.333	0.157964		1.41423	2908.36	924.066	0.247752	0.202858			1.41423	6799.6	4389.8	0.295559		1.41423	4851.51	2626.8	0.177425	0.236492			1.41423	2090.13	4.666	0.000347615		1.41423	2029.98	25.134	0.00306767	0.00170764
	1.42222	3157.09	769.422	0.15092		1.42222	2923.51	939.222	0.251816	0.201368			1.42222	6898.35	4488.55	0.302208		1.42222	4818.76	2594.04	0.175213	0.238711			1.42222	2090.27	4.8	0.000357598		1.42222	2025.33	20.489	0.00250074	0.00142917
	1.43021	3121.56	733.889	0.14395		1.43021	2939.07	954.778	0.255986	0.199968			1.43021	6997.53	4587.73	0.308886		1.43021	4770.29	2545.58	0.171939	0.240413			1.43021	2095.71	10.244	0.000763174		1.43021	2021.11	16.267	0.00198543	0.0013743
	1.4382	3101.58	713.911	0.140031		1.4382	2968.02	983.733	0.26375	0.20189			1.4382	7158.38	4748.58	0.319716		1.4382	4722.16	2497.45	0.168688	0.244202			1.4382	2101.53	16.066	0.00119691		1.4382	2028.51	23.667	0.00288862	0.00204277
	1.44619	3081.98	694.311	0.136187		1.44619	2997.4	1013.11	0.271626	0.203906			1.44619	7319.62	4909.82	0.330572		1.44619	4689.31	2464.6	0.16647	0.248521			1.44619	2103.38	17.911	0.00133436		1.44619	2036.2	31.356	0.00382709	0.00258072
	1.45418	3099.87	712.2	0.139696		1.45418	3053.18	1068.89	0.286581	0.213138			1.45418	7500.4	5090.6	0.342743		1.45418	4656.78	2432.07	0.164272	0.253508			1.45418	2105.58	20.111	0.00149826		1.45418	2050.64	45.801	0.00559014	0.0035442
	1.46217	3118.27	730.6	0.143305		1.46217	3109.36	1125.07	0.301642	0.222474			1.46217	7681.62	5271.82	0.354945		1.46217	4676.73	2452.02	0.16562	0.260282			1.46217	2095.33	9.866	0.000735013		1.46217	2065.47	60.623	0.0073992	0.00406711
	1.47016	3175.78	788.111	0.154585		1.47016	3179.89	1195.6	0.320553	0.237569			1.47016	7876.18	5466.38	0.368044		1.47016	4697.11	2472.4	0.166996	0.26752			1.47016	2085.47	0	0		1.47016	2069.62	64.778	0.00790633	0.00395317
	1.47815	3233.71	846.044	0.165949		1.47815	3250.64	1266.36	0.339524	0.252736			1.47815	8071.11	5661.31	0.381169		1.47815	4792.2	2567.49	0.173419	0.277294			1.47815	2088.64	3.178	0.00023676		1.47815	2074.13	69.289	0.00845691	0.00434684
	1.48614	3317.78	930.111	0.182438		1.48614	3327.13	1342.84	0.360031	0.271235			1.48614	8259.69	5849.89	0.393865		1.48614	4887.67	2662.96	0.179867	0.286866			1.48614	2092.2	6.733	0.000501606		1.48614	2073.36	68.511	0.00836196	0.00443178
	1.49413	3402.16	1014.49	0.198989		1.49413	3403.98	1419.69	0.380634	0.289811			1.49413	8448.65	6038.85	0.406587		1.49413	5023.58	2798.87	0.189047	0.297817			1.49413	2091.6	6.133	0.000456906		1.49413	2072.93	68.089	0.00831045	0.00438368
	1.50212	3504.84	1117.18	0.219131		1.50212	3463.6	1479.31	0.396619	0.307875			1.50212	8571.44	6161.64	0.414855		1.50212	5159.98	2935.27	0.19826	0.306558			1.50212	2091.27	5.8	0.000432098		1.50212	2064.93	60.089	0.00733403	0.00388306
	1.51011	3607.82	1220.16	0.23933		1.51011	3523.49	1539.2	0.412676	0.326003			1.51011	8694.53	6284.73	0.423143		1.51011	5353.04	3128.33	0.211301	0.317222			1.51011	2090.58	5.111	0.000380768		1.51011	2057.22	52.378	0.00639288	0.00338682
	1.5181	3733.53	1345.87	0.263987		1.5181	3564.67	1580.38	0.423717	0.343852			1.5181	8813.47	6403.67	0.43115		1.5181	5546.58	3321.87	0.224373	0.327762			1.5181	2090.22	4.755	0.000354246		1.5181	2042.02	37.178	0.00453768	0.00244596
	1.52609	3859.6	1471.93	0.288715		1.52609	3606.2	1621.91	0.434852	0.361783			1.52609	8932.78	6522.98	0.439183		1.52609	5796.2	3571.49	0.241234	0.340208			1.52609	2095.44	9.977	0.000743283		1.52609	2027.2	22.356	0.00272861	0.00173595
	1.53408	4020	1632.33	0.320177		1.53408	3638.38	1654.09	0.443479	0.381828			1.53408	9025.4	6615.6	0.44542		1.53408	6046.24	3821.53	0.258123	0.351771			1.53408	2100.98	15.511	0.00115556		1.53408	2015.8	10.956	0.00133721	0.00124639
	1.54207	4180.8	1793.13	0.351717		1.54207	3670.82	1686.53	0.452178	0.401948			1.54207	9118.47	6708.67	0.451686		1.54207	6335.27	4110.56	0.277644	0.364665			1.54207	2101.18	15.711	0.00117046		1.54207	2004.84	0	0	0.000585232
	1.55006	4331.38	1943.71	0.381253		1.55006	3679.22	1694.93	0.45443	0.417841			1.55006	9164.05	6754.24	0.454754		1.55006	6624.65	4399.93	0.29719	0.375972			1.55006	2101.73	16.266	0.00121181		1.55006	2011.22	6.378	0.000778453	0.000995132
	1.55805	4482.35	2094.69	0.410866		1.55805	3688.07	1703.78	0.456801	0.433834			1.55805	9210	6800.2	0.457849		1.55805	6963.65	4738.93	0.320088	0.388968			1.55805	2107.82	22.355	0.00166544		1.55805	2017.89	13.045	0.00159218	0.00162881
	1.56604	4628.24	2240.58	0.439482		1.56604	3675.69	1691.4	0.453483	0.446482			1.56604	9215.05	6805.24	0.458188		1.56604	7303.02	5078.31	0.343011	0.400599			1.56604	2114.4	28.933	0.0021555		1.56604	2017.8	12.956	0.00158132	0.00186841
	1.57403	4774.38	2386.71	0.468146		1.57403	3663.64	1679.36	0.450254	0.4592			1.57403	9220.56	6810.76	0.458559		1.57403	7668.04	5443.33	0.367666	0.413113			1.57403	2125.91	40.444	0.00301306		1.57403	2018.02	13.178	0.00160841	0.00231074
	1.58202	4916.33	2528.67	0.49599		1.58202	3653	1668.71	0.4474	0.471695			1.58202	9226.76	6816.96	0.458977		1.58202	8033.31	5808.6	0.392337	0.425657			1.58202	2137.98	52.511	0.00391205		1.58202	2015.33	10.489	0.00128021	0.00259613
	1.59001	5058.6	2670.93	0.523895		1.59001	3642.84	1658.56	0.444677	0.484286			1.59001	9233.4	6823.6	0.459424		1.59001	8432.56	6207.85	0.419304	0.439364			1.59001	2137.76	52.289	0.00389551		1.59001	2013.13	8.289	0.0010117	0.0024536
	1.598	5184.65	2796.98	0.548618		1.598	3646.11	1661.82	0.445553	0.497085			1.598	9298.18	6888.38	0.463785		1.598	8832.22	6607.51	0.446299	0.455042			1.598	2137.98	52.511	0.00391205		1.598	2013.71	8.867	0.00108224	0.00249715
	1.60599	5311.18	2923.51	0.573437		1.60599	3649.8	1665.51	0.446542	0.50999			1.60599	9363.31	6953.51	0.468171		1.60599	9287.53	7062.82	0.477053	0.472612			1.60599	2139.8	54.333	0.00404779		1.60599	2014.69	9.845	0.00120161	0.0026247
	1.61398	5397.18	3009.51	0.590306		1.61398	3699.58	1715.29	0.459888	0.525097			1.61398	9488.6	7078.8	0.476606		1.61398	9743.13	7518.42	0.507826	0.492216			1.61398	2141.91	56.444	0.00420506		1.61398	2013.56	8.712	0.00106332	0.00263419
	1.62197	5483.49	3095.82	0.607236		1.62197	3749.84	1765.56	0.473365	0.5403			1.62197	9614.29	7204.49	0.485069		1.62197	10300.6	8075.93	0.545483	0.515276			1.62197	2135.62	50.155	0.00373653		1.62197	2012.69	7.845	0.000957504	0.00234702
	1.62996	5528.16	3140.49	0.615997		1.62996	3780.87	1796.58	0.481682	0.54884			1.62996	9776.84	7367.04	0.496013		1.62996	10858.6	8633.85	0.583167	0.53959			1.62996	2129.53	44.066	0.0032829		1.62996	2018.31	13.467	0.00164368	0.00246329
	1.63795	5573.18	3185.51	0.624828		1.63795	3812.29	1828	0.490107	0.557467			1.63795	9939.76	7529.96	0.506982		1.63795	11493.6	9268.89	0.62606	0.566521			1.63795	2131.4	45.933	0.00342199		1.63795	2024.44	19.6	0.00239223	0.00290711
	1.64594	5597.09	3209.42	0.629518		1.64594	3898.73	1914.44	0.513283	0.571401			1.64594	10112.2	7702.44	0.518595		1.64594	12129.1	9904.38	0.668984	0.59379			1.64594	2133.64	48.178	0.00358924		1.64594	2023.36	18.512	0.00225944	0.00292434
	1.65393	5621.47	3233.8	0.6343		1.65393	3985.62	2001.33	0.536579	0.585439			1.65393	10285	7875.22	0.530228		1.65393	12770.1	10545.4	0.712278	0.621253			1.65393	2134.27	48.8	0.00363558		1.65393	2022.64	17.8	0.00217254	0.00290406
	1.66192	5681.76	3294.09	0.646125		1.66192	4131.2	2146.91	0.57561	0.610868			1.66192	10522	8112.18	0.546182		1.66192	13411.4	11186.6	0.755593	0.650888			1.66192	2135.38	49.911	0.00371835		1.66192	2025.16	20.312	0.00247914	0.00309874
	1.66991	5742.42	3354.75	0.658025		1.66991	4277.22	2292.93	0.61476	0.636392			1.66991	10759.2	8349.44	0.562157		1.66991	14048	11823.3	0.798597	0.680377			1.66991	2130.58	45.111	0.00336075		1.66991	2028.07	23.223	0.00283443	0.00309759
	1.6779	5846.47	3458.8	0.678433		1.6779	4460.31	2476.02	0.663848	0.671141			1.6779	11020.8	8610.96	0.579764		1.6779	14684.9	12460.2	0.841615	0.71069			1.6779	2126.11	40.644	0.00302796		1.6779	2026.31	21.467	0.00262011	0.00282403
	1.68589	5950.91	3563.24	0.698919		1.68589	4643.8	2659.51	0.713044	0.705981			1.68589	11282.5	8872.73	0.597389		1.68589	15174.3	12949.6	0.874672	0.736031			1.68589	2116.4	30.933	0.0023045		1.68589	2024.87	20.023	0.00244386	0.00237418
	1.69388	6123.89	3736.22	0.732848		1.69388	4812.04	2827.76	0.758152	0.7455			1.69388	11512.6	9102.76	0.612877		1.69388	15664	13439.3	0.907748	0.760312			1.69388	2107.11	21.644	0.00161247		1.69388	2029.76	24.912	0.00304058	0.00232652
	1.70187	6297.13	3909.47	0.766829		1.70187	4980.8	2996.51	0.803397	0.785113			1.70187	11743	9333.24	0.628395		1.70187	16021.2	13796.5	0.931876	0.780136			1.70187	2110.91	25.444	0.00189557		1.70187	2035.09	30.245	0.00369149	0.00279353
	1.70986	6501.53	4113.87	0.806922		1.70986	5121.84	3137.56	0.841213	0.824067			1.70986	11853.2	9443.44	0.635815		1.70986	16378.8	14154.1	0.956026	0.79592			1.70986	2115.09	29.622	0.00220683		1.70986	2036.67	31.823	0.00388409	0.00304546
	1.71785	6706.44	4318.78	0.847114		1.71785	5263.29	3279	0.879136	0.863125			1.71785	11963.6	9553.82	0.643246		1.71785	16601	14376.2	0.971033	0.807139			1.71785	2115.62	30.155	0.00224654		1.71785	2038.69	33.845	0.00413088	0.00318871
	1.72584	6903.16	4515.49	0.885699		1.72584	5387.38	3403.09	0.912405	0.899052			1.72584	11993.9	9584.11	0.645286		1.72584	16823.6	14598.9	0.986072	0.815679			1.72584	2116.6	31.133	0.0023194		1.72584	2038.36	33.512	0.00409023	0.00320481
	1.73383	7100.24	4712.58	0.924357		1.73383	5511.82	3527.53	0.94577	0.935064			1.73383	12024.6	9614.82	0.647353		1.73383	16926.6	14701.9	0.993026	0.82019			1.73383	2119.96	34.489	0.00256942		1.73383	2038.47	33.623	0.00410378	0.0033366
	1.74182	7229.18	4841.51	0.949647		1.74182	5612.78	3628.49	0.972837	0.961242			1.74182	12002.6	9592.85	0.645874		1.74182	17029.8	14805.1	1	0.822937			1.74182	2123.58	38.111	0.00283925		1.74182	2041.36	36.512	0.00445639	0.00364782
	1.74981	7358.53	4970.87	0.97502		1.74981	5714.09	3729.8	1	0.98751			1.74981	11980.9	9571.11	0.64441		1.74981	17018.1	14793.4	0.999209	0.82181			1.74981	2119.71	34.244	0.00255116		1.74981	2044.76	39.912	0.00487137	0.00371127
	1.7578	7405.4	5017.73	0.984212		1.7578	5707.51	3723.22	0.998236	0.991224			1.7578	11891.6	9481.78	0.638396		1.7578	17006.8	14782	0.998442	0.818419			1.7578	2116.4	30.933	0.0023045		1.7578	2050.02	45.178	0.0055141	0.0039093
	1.76579	7452.69	5065.02	0.993488		1.76579	5701.27	3716.98	0.996562	0.995025			1.76579	11802.7	9392.87	0.632409		1.76579	16894.4	14669.6	0.99085	0.81163			1.76579	2115.02	29.555	0.00220184		1.76579	2055.73	50.889	0.00621114	0.00420649
	1.77378	7469.07	5081.4	0.9967		1.77378	5647.11	3662.82	0.982042	0.989371			1.77378	11738.2	9328.38	0.628067		1.77378	16782.4	14557.7	0.983291	0.805679			1.77378	2114.04	28.577	0.00212898		1.77378	2060.29	55.445	0.00676722	0.0044481
	1.78177	7485.89	5098.22	1		1.78177	5593.31	3609.02	0.967618	0.983809			1.78177	11673.9	9264.09	0.623739		1.78177	16611	14386.2	0.971708	0.797723			1.78177	2122.93	37.466	0.0027912		1.78177	2065.27	60.423	0.00737479	0.005083
	1.78976	7469.13	5081.47	0.996713		1.78976	5545.98	3561.69	0.954928	0.97582			1.78976	11563.4	9153.62	0.616301		1.78976	16440	14215.2	0.960158	0.78823			1.78976	2132.29	46.822	0.00348822		1.78976	2058.2	53.356	0.00651225	0.00500023
	1.79775	7452.73	5065.07	0.993497		1.79775	5499.07	3514.78	0.94235	0.967923			1.79775	11453.3	9043.47	0.608885		1.79775	16124.5	13899.8	0.938848	0.773867			1.79775	2130.31	44.844	0.00334086		1.79775	2051.49	46.645	0.00569315	0.00451701
	1.80574	7449.07	5061.4	0.992777		1.80574	5433.69	3449.4	0.924822	0.9588			1.80574	11323.2	8913.42	0.600129		1.80574	15809.4	13584.7	0.91757	0.75885			1.80574	2128.67	43.2	0.00321838		1.80574	2052.82	47.978	0.00585585	0.00453712
	1.81373	7445.78	5058.11	0.992132		1.81373	5368.69	3384.4	0.907394	0.949763			1.81373	11193.6	8783.8	0.591402		1.81373	15443.4	13218.6	0.892843	0.742122			1.81373	2130.02	44.555	0.00331933		1.81373	2054.51	49.667	0.00606199	0.00469066
	1.82172	7427.73	5040.07	0.988593		1.82172	5274.07	3289.78	0.882025	0.935309			1.82172	11012.5	8602.71	0.579209		1.82172	15077.8	12853.1	0.868152	0.723681			1.82172	2131.76	46.289	0.00344851		1.82172	2043.64	38.8	0.00473565	0.00409208
	1.82971	7410.13	5022.47	0.985141		1.82971	5179.76	3195.47	0.856739	0.92094			1.82971	10831.7	8421.91	0.567036		1.82971	14571.8	12347.1	0.833973	0.700505			1.82971	2130.6	45.133	0.00336239		1.82971	2033.22	28.378	0.00346361	0.003413
	1.8377	7362.69	4975.02	0.975835		1.8377	5034.02	3049.73	0.817667	0.896751			1.8377	10674.8	8264.96	0.556469		1.8377	14066.2	11841.4	0.799821	0.678145			1.8377	2130	44.533	0.00331769		1.8377	2039.29	34.445	0.00420411	0.0037609
	1.84569	7315.49	4927.82	0.966577		1.84569	4888.69	2904.4	0.778701	0.872639			1.84569	10518	8108.15	0.545911		1.84569	13555.1	11330.4	0.7653	0.655606			1.84569	2134.2	48.733	0.00363059		1.84569	2045.56	40.712	0.00496901	0.0042998
	1.85368	7264.24	4876.58	0.956525		1.85368	4807.04	2822.76	0.756811	0.856668			1.85368	10264.8	7855.02	0.528868		1.85368	13044.4	10819.7	0.730809	0.629839			1.85368	2138.78	53.311	0.00397165		1.85368	2045.18	40.334	0.00492288	0.00444726
	1.86167	7213.33	4825.67	0.946539		1.86167	4725.87	2741.58	0.735047	0.840793			1.86167	10011.9	7602.11	0.51184		1.86167	12524.2	10299.5	0.69567	0.603755			1.86167	2133.24	47.777	0.00355937		1.86167	2045.27	40.423	0.00493374	0.00424655
	1.86966	7115.87	4728.2	0.927421		1.86966	4602.8	2618.51	0.702051	0.814736			1.86966	9785	7375.2	0.496563		1.86966	12004.2	9779.53	0.660551	0.578557			1.86966	2128.09	42.622	0.00317532		1.86966	2048.91	44.067	0.0053785	0.00427691
	1.87765	7018.89	4631.22	0.908399		1.87765	4479.98	2495.69	0.669121	0.78876			1.87765	9558.44	7148.64	0.481309		1.87765	11504.4	9279.69	0.62679	0.554049			1.87765	2124.71	39.244	0.00292366		1.87765	2053	48.156	0.00587757	0.00440062
	1.88564	6920.04	4532.38	0.889011		1.88564	4377.89	2393.6	0.64175	0.765381			1.88564	9286.73	6876.93	0.463015		1.88564	11005	8780.24	0.593055	0.528035			1.88564	2121.6	36.133	0.00269189		1.88564	2052.18	47.334	0.00577725	0.00423457
	1.89363	6821.6	4433.93	0.869702		1.89363	4276.13	2291.84	0.614468	0.742085			1.89363	9015.42	6605.62	0.444748		1.89363	10520.9	8296.18	0.560359	0.502553			1.89363	2117.76	32.289	0.00240552		1.89363	2051.78	46.934	0.00572842	0.00406697
	1.90162	6677.29	4289.62	0.841396		1.90162	4189.62	2205.33	0.591274	0.716335			1.90162	8826.02	6416.22	0.431996		1.90162	10037	7812.33	0.527678	0.479837			1.90162	2114.36	28.888	0.00215214		1.90162	2049.67	44.823	0.00547077	0.00381146
	1.90961	6533.4	4145.73	0.813172		1.90961	4103.44	2119.16	0.568169	0.69067			1.90961	8636.98	6227.18	0.419268		1.90961	9607.78	7383.07	0.498684	0.458976			1.90961	2111.62	26.155	0.00194854		1.90961	2048.02	43.178	0.00526999	0.00360927
	1.9176	6383.56	3995.89	0.783781		1.9176	4014.73	2030.44	0.544384	0.664083			1.9176	8406.78	5996.98	0.403769		1.9176	9178.84	6954.13	0.469712	0.43674			1.9176	2109.31	23.844	0.00177637		1.9176	2043.09	38.245	0.00466791	0.00322214
	1.92559	6234.11	3846.44	0.754468		1.92559	3926.38	1942.09	0.520695	0.637581			1.92559	8176.96	5767.16	0.388295		1.92559	8733.49	6508.78	0.43963	0.413963			1.92559	2110.22	24.755	0.00184424		1.92559	2038.6	33.756	0.00412001	0.00298213
	1.93358	6105.27	3717.6	0.729195		1.93358	3846.51	1862.22	0.499282	0.614239			1.93358	7984	5574.2	0.375304		1.93358	8288.44	6063.73	0.40957	0.392437			1.93358	2111.56	26.089	0.00194362		1.93358	2045.53	40.689	0.0049662	0.00345491
	1.94157	5976.76	3589.09	0.703988		1.94157	3766.87	1782.58	0.477929	0.590958			1.94157	7791.47	5381.67	0.362341		1.94157	7931.31	5706.6	0.385448	0.373894			1.94157	2112.69	27.222	0.00202803		1.94157	2052.89	48.045	0.00586402	0.00394603
	1.94956	5826.87	3439.2	0.674588		1.94956	3692.53	1708.24	0.457999	0.566293			1.94956	7518.51	5108.71	0.343963		1.94956	7574.58	5349.87	0.361353	0.352658			1.94956	2114.24	28.777	0.00214388		1.94956	2051.09	46.245	0.00564433	0.0038941
	1.95755	5677.35	3289.69	0.645262		1.95755	3618.56	1634.27	0.438165	0.541713			1.95755	7246.02	4836.22	0.325616		1.95755	7224.67	4999.96	0.337718	0.331667			1.95755	2130.22	44.755	0.00333423		1.95755	2049.71	44.867	0.00547614	0.00440519
	1.96554	5545.2	3157.53	0.61934		1.96554	3559.69	1575.4	0.422382	0.520861			1.96554	6963.56	4553.76	0.306598		1.96554	6874.93	4650.22	0.314096	0.310347			1.96554	2146.62	61.155	0.00455602		1.96554	2049.87	45.023	0.00549518	0.0050256
	1.97353	5413.47	3025.8	0.593501		1.97353	3501.27	1516.98	0.406718	0.50011			1.97353	6681.51	4271.71	0.287609		1.97353	6575.6	4350.89	0.293877	0.290743			1.97353	2154.2	68.733	0.00512058		1.97353	2050.42	45.578	0.00556292	0.00534175
	1.98152	5252.71	2865.04	0.561969		1.98152	3426.64	1442.36	0.386711	0.47434			1.98152	6412.42	4002.62	0.269491		1.98152	6276.56	4051.84	0.273679	0.271585			1.98152	2162.33	76.866	0.00572649		1.98152	2072.13	67.289	0.00821281	0.00696965
	1.98951	5092.47	2704.8	0.530538		1.98951	3352.36	1368.07	0.366793	0.448666			1.98951	6143.69	3733.89	0.251398		1.98951	6044.69	3819.98	0.258018	0.254708			1.98951	2140.31	54.844	0.00408586		1.98951	2094.2	89.356	0.0109061	0.007496
	1.9975	4959.33	2571.67	0.504424		1.9975	3310.2	1325.91	0.355491	0.429958			1.9975	5918.65	3508.85	0.236246		1.9975	5813.33	3588.62	0.242391	0.239318			1.9975	2118.67	33.2	0.00247339		1.9975	2116.8	111.956	0.0136645	0.00806896
	2.00549	4826.53	2438.87	0.478376		2.00549	3268.38	1284.09	0.344278	0.411327			2.00549	5694.02	3284.22	0.221122		2.00549	5610.58	3385.87	0.228696	0.224909			2.00549	2119.24	33.777	0.00251637		2.00549	2139.67	134.823	0.0164555	0.00948595
	2.01348	4716.33	2328.67	0.45676		2.01348	3226.87	1242.58	0.333149	0.394955			2.01348	5526.42	3116.62	0.209838		2.01348	5408.27	3183.56	0.215031	0.212434			2.01348	2120.16	34.689	0.00258432		2.01348	2159.2	154.356	0.0188396	0.0107119
	2.02147	4606.38	2218.71	0.435193		2.02147	3185.76	1201.47	0.322126	0.37866			2.02147	5359.18	2949.38	0.198578		2.02147	5237.07	3012.36	0.203467	0.201023			2.02147	2115.13	29.666	0.00221011		2.02147	2179.11	174.267	0.0212698	0.0117399
	2.02946	4468.02	2080.36	0.408055		2.02946	3137.58	1153.29	0.309209	0.358632			2.02946	5178.07	2768.27	0.186384		2.02946	5066.16	2841.45	0.191923	0.189154			2.02946	2110.2	24.733	0.0018426		2.02946	2155.58	150.734	0.0183975	0.01012
	2.03745	4330.02	1942.36	0.380987		2.03745	3089.87	1105.58	0.296418	0.338702			2.03745	4997.49	2587.69	0.174226		2.03745	4926.22	2701.51	0.182472	0.178349			2.03745	2114.49	29.022	0.00216213		2.03745	2132.47	127.623	0.0155767	0.00886943
	2.04544	4222.49	1834.82	0.359894		2.04544	3057.04	1072.75	0.287617	0.323756			2.04544	4842.53	2432.73	0.163793		2.04544	4786.62	2561.91	0.173042	0.168418			2.04544	2119.24	33.777	0.00251637		2.04544	2103.93	99.089	0.0120941	0.00730523
	2.05343	4115.24	1727.58	0.338859		2.05343	3024.64	1040.36	0.278931	0.308895			2.05343	4687.82	2278.02	0.153376		2.05343	4677.91	2453.2	0.1657	0.159538			2.05343	2118.71	33.244	0.00247667		2.05343	2075.73	70.889	0.0086522	0.00556443
	2.06142	4000.73	1613.07	0.316398		2.06142	2992.87	1008.58	0.270411	0.293404			2.06142	4590.29	2180.49	0.146809		2.06142	4569.56	2344.84	0.158381	0.152595			2.06142	2118.67	33.2	0.00247339		2.06142	2086.87	82.023	0.0100111	0.00624226
	2.06941	3886.53	1498.87	0.293998		2.06941	2961.47	977.178	0.261992	0.277995			2.06941	4493.13	2083.33	0.140268		2.06941	4464.65	2239.93	0.151295	0.145781			2.06941	2125.07	39.6	0.00295018		2.06941	2098.33	93.489	0.0114106	0.00718039
	2.0774	3800.04	1412.38	0.277033		2.0774	2950.42	966.133	0.259031	0.268032			2.0774	4416.35	2006.55	0.135099		2.0774	4359.91	2135.2	0.14422	0.13966			2.0774	2131.73	46.266	0.0034468		2.0774	2094.69	89.845	0.0109658	0.00720631
	2.08539	3714.04	1326.38	0.260165		2.08539	2939.69	955.4	0.256153	0.258159			2.08539	4339.93	1930.13	0.129953		2.08539	4275.09	2050.38	0.138491	0.134222			2.08539	2136.04	50.577	0.00376797		2.08539	2091.42	86.578	0.0105671	0.00716753
	2.09338	3623.49	1235.82	0.242403		2.09338	2930.78	946.489	0.253764	0.248083			2.09338	4261.29	1851.49	0.124658		2.09338	4190.67	1965.96	0.132789	0.128724			2.09338	2140.6	55.133	0.00410739		2.09338	2098.84	94	0.011473	0.00779017
	2.10137	3533.33	1145.67	0.224719		2.10137	2922.18	937.889	0.251458	0.238088			2.10137	4183.02	1773.22	0.119389		2.10137	4117.42	1892.71	0.127842	0.123615			2.10137	2142.27	56.8	0.00423158		2.10137	2106.64	101.801	0.0124251	0.00832834
	2.10936	3494.22	1106.56	0.217047		2.10936	2935.69	951.4	0.255081	0.236064			2.10936	4087.4	1677.6	0.112951		2.10936	4044.56	1819.85	0.12292	0.117935			2.10936	2144.29	58.822	0.00438222		2.10936	2103.71	98.867	0.012067	0.0082246
	2.11735	3455.53	1067.87	0.209459		2.11735	2949.6	965.311	0.25881	0.234134			2.11735	3992.2	1582.4	0.106541		2.11735	3971.73	1747.02	0.118001	0.112271			2.11735	2145.24	59.777	0.00445336		2.11735	2101.31	96.467	0.0117741	0.00811371
	2.12534	3403.96	1016.29	0.199342		2.12534	2936.27	951.978	0.255236	0.227289			2.12534	3940.53	1530.73	0.103062		2.12534	3899.18	1674.47	0.113101	0.108081			2.12534	2146.64	61.178	0.00455774		2.12534	2104.22	99.378	0.0121294	0.00834355
	2.13333	3352.89	965.222	0.189325		2.13333	2923.27	938.978	0.25175	0.220538			2.13333	3889.22	1479.42	0.0996075		2.13333	3817.91	1593.2	0.107611	0.10361			2.13333	2144.58	59.111	0.00440375		2.13333	2107.38	102.534	0.0125146	0.00845915
	2.14132	3327.84	940.177	0.184413		2.14132	2888.51	904.222	0.242432	0.213422			2.14132	3835.78	1425.98	0.0960092		2.14132	3737.04	1512.33	0.102149	0.0990793			2.14132	2142.76	57.289	0.00426801		2.14132	2105.2	100.356	0.0122487	0.00825837
	2.14931	3303.29	915.622	0.179596		2.14931	2854.24	869.955	0.233244	0.20642			2.14931	3782.76	1372.96	0.0924393		2.14931	3686.11	1461.4	0.0987092	0.0955742			2.14931	2137.84	52.377	0.00390207		2.14931	2103.33	98.489	0.0120209	0.00796146
	2.1573	3284.73	897.066	0.175957		2.1573	2817.24	832.955	0.223324	0.19964			2.1573	3709.69	1299.89	0.0875198		2.1573	3635.51	1410.8	0.0952914	0.0914056			2.1573	2133.24	47.777	0.00355937		2.1573	2100.07	95.223	0.0116222	0.0075908
	2.16529	3266.64	878.978	0.172409		2.16529	2780.6	796.311	0.2135	0.192954			2.16529	3636.87	1227.07	0.0826168		2.16529	3593.62	1368.91	0.0924621	0.0875394			2.16529	2135.71	50.244	0.00374316		2.16529	2097.18	92.334	0.0112696	0.00750639
	2.17328	3271.24	883.577	0.173311		2.17328	2742.18	757.889	0.203198	0.188255			2.17328	3599.6	1189.8	0.0801077		2.17328	3552.2	1327.49	0.0896642	0.084886			2.17328	2138.49	53.022	0.00395012		2.17328	2096.07	91.223	0.011134	0.00754207
	2.18127	3276.24	888.577	0.174292		2.18127	2704.07	719.778	0.19298	0.183636			2.18127	3562.84	1153.04	0.0776329		2.18127	3507.24	1282.53	0.0866277	0.0821303			2.18127	2139.18	53.711	0.00400145		2.18127	2095.33	90.489	0.0110444	0.00752294
	2.18926	3266.8	879.133	0.172439		2.18926	2681.44	697.155	0.186915	0.179677			2.18926	3527.56	1117.76	0.075257		2.18926	3462.49	1237.78	0.0836048	0.0794309			2.18926	2140.24	54.777	0.00408087		2.18926	2107.82	102.978	0.0125687	0.00832481
	2.19725	3257.71	870.044	0.170656		2.19725	2659.09	674.8	0.180921	0.175789			2.19725	3492.69	1082.89	0.0729095		2.19725	3448.53	1223.82	0.0826621	0.0777858			2.19725	2140.11	54.644	0.00407096		2.19725	2120.8	115.956	0.0141528	0.00911185
	2.20524	3249.02	861.355	0.168952		2.20524	2621.07	636.778	0.170727	0.16984			2.20524	3450.96	1041.16	0.0700997		2.20524	3435.02	1210.31	0.0817495	0.0759246			2.20524	2140.38	54.911	0.00409085		2.20524	2120.96	116.112	0.0141718	0.00913132
	2.21323	3240.6	852.933	0.1673		2.21323	2583.38	599.089	0.160622	0.163961			2.21323	3409.67	999.867	0.0673197		2.21323	3418.93	1194.22	0.0806628	0.0739913			2.21323	2135	49.533	0.00369019		2.21323	2121.51	116.667	0.0142395	0.00896486
	2.22122	3237.53	849.866	0.166699		2.22122	2556.67	572.378	0.153461	0.16008			2.22122	3359.04	949.244	0.0639113		2.22122	3403.31	1178.6	0.0796076	0.0717595			2.22122	2130.2	44.733	0.00333259		2.22122	2119.2	114.356	0.0139575	0.00864503
	2.22921	3234.69	847.022	0.166141		2.22921	2530.33	546.044	0.1464	0.156271			2.22921	3308.71	898.911	0.0605225		2.22921	3374.02	1149.31	0.0776293	0.0690759			2.22921	2138.31	52.844	0.00393686		2.22921	2117.29	112.445	0.0137242	0.00883054
	2.2372	3231.89	844.222	0.165591		2.2372	2509.76	525.467	0.140883	0.153237			2.2372	3281.22	871.422	0.0586717		2.2372	3345.16	1120.45	0.0756796	0.0671757			2.2372	2146.87	61.4	0.00457428		2.2372	2113.42	108.578	0.0132522	0.00891326
	2.24519	3229.53	841.866	0.165129		2.24519	2489.58	505.289	0.135473	0.150301			2.24519	3254.16	844.356	0.0568494		2.24519	3310.71	1086	0.073353	0.0651012			2.24519	2140.84	55.377	0.00412557		2.24519	2109.96	105.112	0.0128292	0.00847739
	2.25318	3222.69	835.022	0.163787		2.25318	2476.33	492.044	0.131922	0.147855			2.25318	3234.8	825	0.0555462		2.25318	3276.58	1051.87	0.0710476	0.0632969			2.25318	2135.27	49.8	0.00371008		2.25318	2109.16	104.312	0.0127316	0.00822082
	2.26117	3216.27	828.6	0.162527		2.26117	2463.42	479.133	0.128461	0.145494			2.26117	3215.91	806.111	0.0542744		2.26117	3243.53	1018.82	0.0688156	0.061545			2.26117	2141.44	55.977	0.00417026		2.26117	2108.82	103.978	0.0126908	0.00843053
	2.26916	3207	819.333	0.16071		2.26916	2454.02	469.733	0.125941	0.143325			2.26916	3197.93	788.133	0.053064		2.26916	3210.76	986.045	0.0666017	0.0598328			2.26916	2147.98	62.511	0.00465705		2.26916	2104.24	99.4	0.012132	0.00839454
	2.27715	3198.07	810.4	0.158957		2.27715	2445.11	460.822	0.123551	0.141254			2.27715	3180.24	770.444	0.051873		2.27715	3183.6	958.889	0.0647674	0.0583202			2.27715	2144.89	59.422	0.00442692		2.27715	2100	95.156	0.0116141	0.00802048
	2.28514	3182.8	795.133	0.155963		2.28514	2441.27	456.978	0.122521	0.139242			2.28514	3162.04	752.244	0.0506476		2.28514	3156.89	932.178	0.0629633	0.0568054			2.28514	2142.24	56.777	0.00422986		2.28514	2098.49	93.645	0.0114296	0.00782975
	2.29313	3167.98	780.311	0.153056		2.29313	2437.84	453.555	0.121603	0.137329			2.29313	3144.18	734.378	0.0494447		2.29313	3123.27	898.556	0.0606923	0.0550685			2.29313	2143.67	58.2	0.00433588		2.29313	2097.24	92.4	0.0112777	0.00780678
	2.30112	3141.87	754.2	0.147934		2.30112	2429.69	445.4	0.119417	0.133675			2.30112	3128.36	718.555	0.0483794		2.30112	3089.91	865.2	0.0584393	0.0534093			2.30112	2145.47	60	0.00446998		2.30112	2104.36	99.511	0.0121456	0.00830778
	2.30911	3116.16	728.489	0.142891		2.30911	2421.78	437.489	0.117296	0.130093			2.30911	3112.98	703.178	0.047344		2.30911	3071.62	846.911	0.057204	0.052274			2.30911	2147.8	62.333	0.00464378		2.30911	2111.78	106.934	0.0130516	0.00884769
	2.3171	3086.71	699.044	0.137115		2.3171	2412.82	428.533	0.114894	0.126005			2.3171	3103.78	693.978	0.0467246		2.3171	3053.78	829.067	0.0559987	0.0513617			2.3171	2150.56	65.089	0.00484911		2.3171	2114.29	109.445	0.0133581	0.00910358
	2.32509	3057.58	669.911	0.131401		2.32509	2404.24	419.955	0.112595	0.121998			2.32509	3094.89	685.089	0.0461261		2.32509	3040.56	815.845	0.0551056	0.0506159			2.32509	2152.96	67.489	0.0050279		2.32509	2117.04	112.2	0.0136943	0.00936111
	2.33308	3019.07	631.4	0.123847		2.33308	2400.62	416.333	0.111623	0.117735			2.33308	3075.56	665.756	0.0448245		2.33308	3027.76	803.045	0.0542411	0.0495328			2.33308	2155.84	70.377	0.00524306		2.33308	2118.22	113.378	0.0138381	0.00954058
	2.34107	2980.96	593.289	0.116372		2.34107	2397.47	413.178	0.110778	0.113575			2.34107	3056.58	646.778	0.0435467		2.34107	2995.89	771.178	0.0520886	0.0478177			2.34107	2152.24	66.777	0.00497486		2.34107	2119.67	114.823	0.0140145	0.00949466
	2.34906	2947.98	560.311	0.109903		2.34906	2386.38	402.089	0.107804	0.108854			2.34906	3041.24	631.444	0.0425143		2.34906	2964.53	739.822	0.0499707	0.0462425			2.34906	2149.09	63.622	0.00473981		2.34906	2115.73	110.889	0.0135343	0.00913706
	2.35705	2915.47	527.8	0.103526		2.35705	2375.78	391.489	0.104962	0.104244			2.35705	3026.31	616.511	0.0415089		2.35705	2943.53	718.822	0.0485523	0.0450306			2.35705	2151.49	66.022	0.00491861		2.35705	2112.11	107.267	0.0130922	0.00900542
	2.36504	2883	495.333	0.097158		2.36504	2371.4	387.111	0.103789	0.100473			2.36504	3022.44	612.644	0.0412485		2.36504	2922.82	698.111	0.0471534	0.0442009			2.36504	2154.07	68.6	0.00511067		2.36504	2113.64	108.801	0.0132795	0.00919507
	2.37303	2850.87	463.2	0.0908552		2.37303	2367.27	382.978	0.102681	0.0967679			2.37303	3018.96	609.156	0.0410137		2.37303	2913.29	688.578	0.0465095	0.0437616			2.37303	2153.53	68.066	0.00507089		2.37303	2115.64	110.801	0.0135236	0.00929723
	2.38102	2822.31	434.644	0.085254		2.38102	2371.13	386.844	0.103717	0.0944856			2.38102	3000.62	590.822	0.0397793		2.38102	2904.09	679.378	0.0458881	0.0428337			2.38102	2153.33	67.866	0.00505599		2.38102	2116.31	111.467	0.0136049	0.00933042
	2.38901	2794.13	406.466	0.079727		2.38901	2375.31	391.022	0.104837	0.0922821			2.38901	2982.82	573.022	0.0385808		2.38901	2893.24	668.533	0.0451556	0.0418682			2.38901	2158.47	73	0.00543847		2.38901	2117.42	112.578	0.0137405	0.00958946
	2.397	2772.09	384.422	0.0754032		2.397	2370.18	385.889	0.103461	0.0894321			2.397	2982.91	573.111	0.0385868		2.397	2882.82	658.111	0.0444516	0.0415192			2.397	2163.84	78.377	0.00583906		2.397	2127.91	123.067	0.0150207	0.0104299
	2.40499	2750.51	362.844	0.0711707		2.40499	2365.36	381.066	0.102168	0.0866693			2.40499	2983.47	573.667	0.0386242		2.40499	2868.47	643.756	0.043482	0.0410531			2.40499	2172.51	87.044	0.00648474		2.40499	2138.87	134.023	0.0163579	0.0114213
	2.41298	2722.42	334.755	0.0656611		2.41298	2363.13	378.844	0.101572	0.0836167			2.41298	2989.67	579.867	0.0390417		2.41298	2854.51	629.8	0.0425394	0.0407905			2.41298	2181.62	96.155	0.00716351		2.41298	2160.71	155.867	0.019024	0.0130938
	2.42097	2694.91	307.244	0.0602649		2.42097	2361.4	377.111	0.101108	0.0806862			2.42097	2996.36	586.555	0.039492		2.42097	2849.2	624.489	0.0421806	0.0408363			2.42097	2183.87	98.4	0.00733076		2.42097	2182.87	178.023	0.0217282	0.0145295
	2.42896	2679.49	291.822	0.05724		2.42896	2359.84	375.555	0.10069	0.0789652			2.42896	3015.98	606.178	0.0408132		2.42896	2844.2	619.489	0.0418429	0.041328			2.42896	2186.44	100.977	0.00752275		2.42896	2181.87	177.023	0.0216061	0.0145644
	2.43695	2664.47	276.8	0.0542934		2.43695	2358.82	374.533	0.100416	0.0773549			2.43695	3036.13	626.333	0.0421702		2.43695	2831.64	606.934	0.0409949	0.0415825			2.43695	2187.18	101.711	0.00757743		2.43695	2181.31	176.467	0.0215383	0.0145579
	2.44494	2665.29	277.622	0.0544547		2.44494	2359.36	375.066	0.100559	0.077507			2.44494	3039.29	629.489	0.0423827		2.44494	2819.56	594.845	0.0401784	0.0412805			2.44494	2188.22	102.755	0.00765521		2.44494	2156.24	151.4	0.0184788	0.013067
	2.45293	2666.56	278.889	0.0547032		2.45293	2360.33	376.044	0.100821	0.0777623			2.45293	3042.87	633.067	0.0426236		2.45293	2809.69	584.978	0.0395119	0.0410677			2.45293	2185.62	100.155	0.00746151		2.45293	2131.6	126.756	0.0154709	0.0114662
	2.46092	2666.8	279.133	0.054751		2.46092	2356.73	372.444	0.0998563	0.0773037			2.46092	3038.09	628.289	0.0423019		2.46092	2800.24	575.533	0.0388739	0.0405879			2.46092	2183.42	97.955	0.00729761		2.46092	2130.56	125.712	0.0153435	0.0113206
	2.46891	2667.49	279.822	0.0548862		2.46891	2353.51	369.222	0.0989924	0.0769393			2.46891	3033.67	623.867	0.0420041		2.46891	2786.29	561.578	0.0379314	0.0399678			2.46891	2180	94.533	0.00704267		2.46891	2129.93	125.089	0.0152675	0.0111551
	2.4769	2684.69	297.022	0.0582599		2.4769	2345.89	361.6	0.0969489	0.0776044			2.4769	3023.71	613.911	0.0413338		2.4769	2772.71	548	0.0370142	0.039174			2.4769	2176.91	91.444	0.00681254		2.4769	2129.64	124.801	0.0152323	0.0110224
	2.48489	2702.18	314.511	0.0616903		2.48489	2338.78	354.489	0.0950424	0.0783663			2.48489	3014.27	604.467	0.040698		2.48489	2766.07	541.356	0.0365655	0.0386317			2.48489	2174.78	89.311	0.00665364		2.48489	2129.76	124.912	0.0152459	0.0109497
	2.49288	2722.51	334.844	0.0656786		2.49288	2341.4	357.111	0.0957453	0.080712			2.49288	3004.16	594.356	0.0400172		2.49288	2759.62	534.911	0.0361302	0.0380737			2.49288	2173.09	87.622	0.00652781		2.49288	2135.02	130.178	0.0158886	0.0112082
	2.50087	2743.27	355.6	0.0697498		2.50087	2344.47	360.178	0.0965676	0.0831587			2.50087	2994.18	584.378	0.0393454		2.50087	2755.31	530.6	0.035839	0.0375922			2.50087	2176	90.533	0.00674467		2.50087	2140.69	135.845	0.0165803	0.0116625
	2.50886	2743.07	355.4	0.0697106		2.50886	2343.44	359.155	0.0962934	0.083002			2.50886	2980.58	570.778	0.0384297		2.50886	2751.29	526.578	0.0355673	0.0369985			2.50886	2179.13	93.666	0.00697808		2.50886	2136.84	132	0.016111	0.0115445
	2.51685	2743.42	355.755	0.0697802		2.51685	2342.93	358.644	0.0961564	0.0829683			2.51685	2967.29	557.489	0.037535		2.51685	2757.16	532.445	0.0359636	0.0367493			2.51685	2176.76	91.289	0.006801		2.51685	2133.47	128.623	0.0156988	0.0112499
	2.52484	2738.16	350.489	0.0687473		2.52484	2340.98	356.689	0.0956322	0.0821898			2.52484	2953	543.2	0.0365729		2.52484	2763.38	538.667	0.0363839	0.0364784			2.52484	2174.82	89.355	0.00665691		2.52484	2128.02	123.178	0.0150342	0.0108456
	2.53283	2733.2	345.533	0.0677752		2.53283	2339.31	355.022	0.0951853	0.0814802			2.53283	2939.04	529.244	0.0356333		2.53283	2770.8	546.089	0.0368852	0.0362592			2.53283	2177.51	92.044	0.00685724		2.53283	2122.82	117.978	0.0143995	0.0106284
	2.54082	2719.42	331.755	0.0650727		2.54082	2352.84	368.555	0.0988136	0.0819431			2.54082	2925.82	516.022	0.0347431		2.54082	2778.58	553.867	0.0374105	0.0360768			2.54082	2180.6	95.133	0.00708737		2.54082	2125.49	120.645	0.0147251	0.0109062
	2.54881	2706.02	318.355	0.0624443		2.54881	2366.78	382.489	0.102549	0.0824969			2.54881	2912.91	503.111	0.0338738		2.54881	2796.27	571.556	0.0386053	0.0362396			2.54881	2181.73	96.266	0.00717178		2.54881	2128.64	123.801	0.0151103	0.011141
	2.5568	2692.8	305.133	0.0598509		2.5568	2371.96	387.667	0.103938	0.0818943			2.5568	2911.31	501.511	0.0337661		2.5568	2814.33	589.622	0.0398256	0.0367958			2.5568	2183.24	97.777	0.00728435		2.5568	2130.13	125.289	0.0152919	0.0112881
	2.56479	2679.89	292.222	0.0573184		2.56479	2377.49	393.2	0.105421	0.0813698			2.56479	2910.11	500.311	0.0336853		2.56479	2832.16	607.445	0.0410294	0.0373573			2.56479	2189.16	103.689	0.00772479		2.56479	2132.04	127.2	0.0155251	0.011625
	2.57278	2664.42	276.755	0.0542846		2.57278	2355.93	371.644	0.0996418	0.0769632			2.57278	2910.38	500.578	0.0337033		2.57278	2850.31	625.6	0.0422557	0.0379795			2.57278	2195.47	110	0.00819496		2.57278	2133.98	129.134	0.0157612	0.0119781
	2.58077	2649.33	261.666	0.051325		2.58077	2334.82	350.533	0.0939817	0.0726533			2.58077	2910.91	501.111	0.0337391		2.58077	2862.91	638.2	0.0431067	0.0384229			2.58077	2202.16	116.689	0.00869329		2.58077	2136.22	131.378	0.016035	0.0123642
	2.58876	2638.93	251.266	0.049285		2.58876	2325.64	341.356	0.0915213	0.0704031			2.58876	2903.04	493.244	0.0332095		2.58876	2875.89	651.178	0.0439833	0.0385964			2.58876	2209.31	123.844	0.00922633		2.58876	2139.82	134.978	0.0164744	0.0128504
	2.59675	2629.04	241.377	0.0473453		2.59675	2316.84	332.555	0.0891616	0.0682535			2.59675	2895.38	485.578	0.0326933		2.59675	2881.96	657.245	0.0443931	0.0385432			2.59675	2212.69	127.222	0.00947799		2.59675	2143.89	139.045	0.0169708	0.0132244

## Sheet: Fig.4A
MZ6h_WT6h_logFC	Gene type
-0.185091	noC2H2
0.00193281	noC2H2
0.0614346	noC2H2
-0.162261	noC2H2
0.055409	noC2H2
-0.179043	noC2H2
-0.189264	noC2H2
-0.323374	noC2H2
-0.258163	noC2H2
-0.833762	noC2H2
1.14194	noC2H2
-0.360699	noC2H2
-0.378839	noC2H2
0.153165	noC2H2
-0.113067	noC2H2
-0.127835	noC2H2
-0.432898	noC2H2
-0.126445	noC2H2
0.0786549	noC2H2
0.221106	noC2H2
0.131424	noC2H2
1.56755	noC2H2
0.157066	noC2H2
-0.0330198	noC2H2
0.941751	noC2H2
-0.315792	noC2H2
0.0835636	noC2H2
-0.0952546	noC2H2
0.135233	noC2H2
-0.299329	noC2H2
-0.0829882	noC2H2
0.258648	noC2H2
0.785936	noC2H2
0.442186	noC2H2
2.79e-05	noC2H2
-0.296	noC2H2
1.31848	noC2H2
-0.445044	noC2H2
-0.12784	noC2H2
0.197025	noC2H2
0.101175	noC2H2
-0.389405	noC2H2
0.685268	noC2H2
0.159763	noC2H2
0.295144	noC2H2
0.14526	noC2H2
0.44246	noC2H2
0.214236	noC2H2
-0.142986	noC2H2
0.0272859	noC2H2
-0.0432996	noC2H2
-0.0401623	noC2H2
-0.68879	noC2H2
11.3546	noC2H2
0.538951	noC2H2
0.00530172	noC2H2
0.0264703	noC2H2
-1.18409	noC2H2
0.349554	noC2H2
0.0056625	noC2H2
0.0119511	noC2H2
-0.16665	noC2H2
-0.131749	noC2H2
0.113893	noC2H2
-0.301978	noC2H2
-0.0701042	noC2H2
0.18065	noC2H2
-0.0808717	noC2H2
-0.2983	noC2H2
-0.0955431	noC2H2
-0.0395569	noC2H2
-0.270752	noC2H2
0.33312	noC2H2
-0.380502	noC2H2
0.0118759	noC2H2
0.0116931	noC2H2
0.252166	noC2H2
0.247321	noC2H2
-0.104163	noC2H2
-0.0769732	noC2H2
-0.246663	noC2H2
-0.0227503	noC2H2
-0.758345	noC2H2
0.0596441	noC2H2
-0.0216358	noC2H2
-0.152441	noC2H2
0.19589	noC2H2
-0.157551	noC2H2
-0.360624	noC2H2
-0.0100122	noC2H2
-0.0437577	noC2H2
-0.480981	noC2H2
-0.45334	noC2H2
0.348134	noC2H2
-1.334	noC2H2
-0.818076	noC2H2
-0.0742827	noC2H2
-0.45708	noC2H2
0.269975	noC2H2
0.274498	noC2H2
0.0170711	noC2H2
-0.187755	noC2H2
-0.141202	noC2H2
0.0507287	noC2H2
-1.24482	noC2H2
-0.283556	noC2H2
-0.216471	noC2H2
0.113217	noC2H2
-1.38194	noC2H2
0.00277221	noC2H2
-0.0821564	noC2H2
0.0162817	noC2H2
0.051658	noC2H2
-0.228737	noC2H2
0.139885	noC2H2
0.201997	noC2H2
-0.620566	noC2H2
-0.294542	noC2H2
-0.409957	noC2H2
-0.339296	noC2H2
-0.118796	noC2H2
-0.341557	noC2H2
0.196145	noC2H2
0.0295349	noC2H2
1.12281	noC2H2
0.0240325	noC2H2
-0.383366	noC2H2
0.408198	noC2H2
0.315733	noC2H2
0.0311852	noC2H2
-0.196977	noC2H2
0.170463	noC2H2
0.35979	noC2H2
-0.25882	noC2H2
0.143417	noC2H2
0.120102	noC2H2
0.150287	noC2H2
-0.233402	noC2H2
0.320872	noC2H2
-0.00596985	noC2H2
0.220354	noC2H2
0.424737	noC2H2
0.258346	noC2H2
10.0948	noC2H2
-0.00672742	noC2H2
-0.583408	noC2H2
-0.250244	noC2H2
0.237712	noC2H2
0.542528	noC2H2
-0.369949	noC2H2
-0.176783	noC2H2
-0.358298	noC2H2
-0.0384412	noC2H2
-0.0425613	noC2H2
-0.821126	noC2H2
0.0557097	noC2H2
0.0578848	noC2H2
0.061096	noC2H2
0.132952	noC2H2
-0.213818	noC2H2
0.468724	noC2H2
-0.151936	noC2H2
0.1986	noC2H2
-0.295372	noC2H2
-0.0526241	noC2H2
-0.0600996	noC2H2
-0.649957	noC2H2
0.652038	noC2H2
-0.152227	noC2H2
0.228165	noC2H2
0.218661	noC2H2
0.022237	noC2H2
-0.319151	noC2H2
-0.349891	noC2H2
0.0806767	noC2H2
0.658726	noC2H2
-0.439617	noC2H2
0.184388	noC2H2
-0.00413802	noC2H2
-0.637119	noC2H2
-0.299868	noC2H2
0.481674	noC2H2
0.183678	noC2H2
0.346409	noC2H2
-0.0296034	noC2H2
-0.0961145	noC2H2
-0.432801	noC2H2
-1.12989	noC2H2
-0.00638566	noC2H2
10.0357	noC2H2
-0.120847	noC2H2
-0.0111099	noC2H2
-0.0270821	noC2H2
-0.204682	noC2H2
0.179541	noC2H2
0.359077	noC2H2
0.0402684	noC2H2
0.293606	noC2H2
1.50188	noC2H2
-0.114009	noC2H2
0.192138	noC2H2
0.33818	noC2H2
0.141444	noC2H2
0.154009	noC2H2
-0.109145	noC2H2
-0.213607	noC2H2
-0.0552558	noC2H2
0.16758	noC2H2
0.408607	noC2H2
-0.0932989	noC2H2
-0.173663	noC2H2
0.0489689	noC2H2
-0.0711571	noC2H2
0.650349	noC2H2
-0.862124	noC2H2
0.160283	noC2H2
-0.110806	noC2H2
-0.141841	noC2H2
-0.0488919	noC2H2
0.0851274	noC2H2
-0.23395	noC2H2
-0.329677	noC2H2
0.0264003	noC2H2
0.255341	noC2H2
0.0753958	noC2H2
0.047762	noC2H2
-0.104799	noC2H2
0.258161	noC2H2
0.0679454	noC2H2
0.168906	noC2H2
-0.0980315	noC2H2
0.110745	noC2H2
-0.24356	noC2H2
0.0702734	noC2H2
0.265817	noC2H2
0.493168	noC2H2
0.14813	noC2H2
-0.999149	noC2H2
0.135701	noC2H2
0.201673	noC2H2
-0.0735535	noC2H2
0.700736	noC2H2
-0.30906	noC2H2
-0.309475	noC2H2
0.0630678	noC2H2
0.0790217	noC2H2
-0.112646	noC2H2
-0.137118	noC2H2
-0.203428	noC2H2
0.111466	noC2H2
-0.213773	noC2H2
-0.171684	noC2H2
-0.0604089	noC2H2
0.0128122	noC2H2
-0.239588	noC2H2
0.270946	noC2H2
-0.762125	noC2H2
0.348932	noC2H2
0.151155	noC2H2
0.0314308	noC2H2
-0.220388	noC2H2
0.320094	noC2H2
-0.261661	noC2H2
0.353302	noC2H2
0.162011	noC2H2
0.294454	noC2H2
0.588317	noC2H2
0.417307	noC2H2
0.060477	noC2H2
-0.262842	noC2H2
-0.0585113	noC2H2
-0.0170505	noC2H2
-0.294153	noC2H2
-0.510972	noC2H2
0.180281	noC2H2
0.164401	noC2H2
0.292	noC2H2
-0.0693941	noC2H2
-0.222401	noC2H2
-0.0633292	noC2H2
0.031596	noC2H2
-0.0509697	noC2H2
-0.0489721	noC2H2
-0.390006	noC2H2
0.125365	noC2H2
0.0685931	noC2H2
0.106458	noC2H2
-0.254427	noC2H2
0.0771989	noC2H2
-0.202021	noC2H2
0.155774	noC2H2
0.224102	noC2H2
0.501883	noC2H2
-0.218728	noC2H2
-0.12704	noC2H2
0.284656	noC2H2
0.568745	noC2H2
0.329975	noC2H2
0.239366	noC2H2
-0.887066	noC2H2
-0.513275	noC2H2
-0.0804872	noC2H2
-0.208861	noC2H2
6.95178	noC2H2
0.122478	noC2H2
6.03371	noC2H2
0.334674	noC2H2
0.141854	noC2H2
0.0723285	noC2H2
0.613187	noC2H2
0.271592	noC2H2
-0.60033	noC2H2
1.30597	noC2H2
-0.353141	noC2H2
0.0757856	noC2H2
-0.0398988	noC2H2
0.233875	noC2H2
0.248522	noC2H2
-0.736269	noC2H2
0.38038	noC2H2
-0.732474	noC2H2
0.354661	noC2H2
0.00461701	noC2H2
-0.268798	noC2H2
0.216638	noC2H2
5.99678	noC2H2
5.94869	noC2H2
0.0540044	noC2H2
0.0755639	noC2H2
5.74024	noC2H2
-0.486261	noC2H2
0.140198	noC2H2
-0.187837	noC2H2
0.0175291	noC2H2
-0.0150027	noC2H2
-0.403684	noC2H2
0.0822175	noC2H2
0.418261	noC2H2
-0.137407	noC2H2
-0.0328738	noC2H2
-0.429703	noC2H2
5.09946	noC2H2
-0.357723	noC2H2
0.246529	noC2H2
0.228259	noC2H2
-0.131846	noC2H2
-0.00373728	noC2H2
-0.0530419	noC2H2
-0.362392	noC2H2
-0.377831	noC2H2
0.064486	noC2H2
0.213514	noC2H2
1.16298	noC2H2
-0.822562	noC2H2
0.0407054	noC2H2
0.052187	noC2H2
-0.0871404	noC2H2
0.0652344	noC2H2
-0.416172	noC2H2
-0.253596	noC2H2
0.130582	noC2H2
-0.12441	noC2H2
-0.240351	noC2H2
0.0377818	noC2H2
-0.936735	noC2H2
-0.448721	noC2H2
-0.129809	noC2H2
0.0503673	noC2H2
-0.0114133	noC2H2
0.147446	noC2H2
0.10121	noC2H2
0.163882	noC2H2
0.18242	noC2H2
0.0963943	noC2H2
-0.880132	noC2H2
-0.387049	noC2H2
-0.00834214	noC2H2
0.323785	noC2H2
-0.196194	noC2H2
0.0678081	noC2H2
0.118569	noC2H2
-0.233075	noC2H2
-0.147511	noC2H2
0.020588	noC2H2
-0.280977	noC2H2
-0.00948222	noC2H2
0.181895	noC2H2
0.0240955	noC2H2
-0.196991	noC2H2
0.72578	noC2H2
-0.214767	noC2H2
-0.0869023	noC2H2
-2.5859	noC2H2
0.0219802	noC2H2
-0.0192734	noC2H2
0.620256	noC2H2
-0.123192	noC2H2
-0.414518	noC2H2
-0.0321721	noC2H2
-0.103755	noC2H2
0.031552	noC2H2
0.126162	noC2H2
-0.335377	noC2H2
-0.029856	noC2H2
0.653705	noC2H2
-0.00265569	noC2H2
-0.543934	noC2H2
0.0502782	noC2H2
-0.915955	noC2H2
-0.547756	noC2H2
0.103233	noC2H2
-0.17377	noC2H2
-0.371048	noC2H2
-0.236197	noC2H2
-0.203348	noC2H2
0.146804	noC2H2
-0.395112	noC2H2
4.40784	noC2H2
-0.129048	noC2H2
-0.277191	noC2H2
0.0746647	noC2H2
0.308455	noC2H2
0.170985	noC2H2
0.308993	noC2H2
0.337208	noC2H2
0.228089	noC2H2
4.29886	noC2H2
0.445585	noC2H2
0.69526	noC2H2
-0.0636842	noC2H2
-0.107862	noC2H2
-0.169309	noC2H2
-0.222901	noC2H2
-0.211279	noC2H2
-0.348448	noC2H2
0.0784435	noC2H2
4.18043	noC2H2
0.391942	noC2H2
-0.00443097	noC2H2
0.427752	noC2H2
-0.0780731	noC2H2
-0.198325	noC2H2
0.175747	noC2H2
0.927138	noC2H2
-0.172589	noC2H2
-0.643282	noC2H2
0.0806577	noC2H2
0.145601	noC2H2
-0.0271658	noC2H2
-0.0415999	noC2H2
-0.436335	noC2H2
-0.26915	noC2H2
0.0887621	noC2H2
0.372171	noC2H2
-0.0944996	noC2H2
-0.0115056	noC2H2
0.165055	noC2H2
0.765731	noC2H2
0.0951545	noC2H2
-0.421088	noC2H2
0.108793	noC2H2
0.118246	noC2H2
-0.255733	noC2H2
0.0479123	noC2H2
0.184309	noC2H2
-0.305457	noC2H2
-0.0381013	noC2H2
0.129497	noC2H2
-0.21892	noC2H2
-0.57152	noC2H2
-0.388157	noC2H2
-0.837321	noC2H2
-0.336033	noC2H2
0.110611	noC2H2
0.0555248	noC2H2
0.0500582	noC2H2
-0.959338	noC2H2
-0.399209	noC2H2
0.124762	noC2H2
-0.317734	noC2H2
0.179171	noC2H2
-0.129999	noC2H2
-0.00064112	noC2H2
-0.877157	noC2H2
-0.151761	noC2H2
-0.156779	noC2H2
-0.327356	noC2H2
0.782001	noC2H2
-0.171748	noC2H2
-0.572391	noC2H2
0.0834089	noC2H2
0.00572768	noC2H2
-0.0990953	noC2H2
0.281119	noC2H2
-0.104839	noC2H2
-0.855089	noC2H2
-0.0144393	noC2H2
0.631857	noC2H2
-0.841991	noC2H2
-0.507257	noC2H2
0.0671157	noC2H2
0.0432394	noC2H2
0.204031	noC2H2
-0.0303595	noC2H2
-0.898332	noC2H2
0.321181	noC2H2
0.0576633	noC2H2
0.780913	noC2H2
0.365936	noC2H2
0.371886	noC2H2
0.0660357	noC2H2
-0.347165	noC2H2
-0.28923	noC2H2
-0.0121768	noC2H2
-0.0477664	noC2H2
-0.25575	noC2H2
-0.310347	noC2H2
-0.22732	noC2H2
-0.230345	noC2H2
0.420242	noC2H2
0.0961464	noC2H2
-0.0287324	noC2H2
-0.128377	noC2H2
3.91259	noC2H2
0.258408	noC2H2
0.0938032	noC2H2
-0.317353	noC2H2
0.0708981	noC2H2
0.0407124	noC2H2
0.141742	noC2H2
0.312535	noC2H2
-0.0322916	noC2H2
-0.26146	noC2H2
-0.125883	noC2H2
3.56905	noC2H2
0.0930364	noC2H2
0.296274	noC2H2
-0.564	noC2H2
-0.144315	noC2H2
-0.166309	noC2H2
-0.425132	noC2H2
-0.279224	noC2H2
0.151263	noC2H2
0.762193	noC2H2
-1.11194	noC2H2
-0.516693	noC2H2
-0.0965729	noC2H2
0.0437974	noC2H2
-0.319298	noC2H2
0.114706	noC2H2
0.114107	noC2H2
0.202855	noC2H2
-0.112471	noC2H2
-0.14165	noC2H2
-0.171378	noC2H2
-0.58235	noC2H2
0.0603491	noC2H2
-0.182171	noC2H2
-0.398449	noC2H2
-0.495221	noC2H2
0.124014	noC2H2
0.249226	noC2H2
0.13033	noC2H2
0.159411	noC2H2
-0.264669	noC2H2
-0.285261	noC2H2
0.0484056	noC2H2
-1.23931	noC2H2
-0.568559	noC2H2
-0.146766	noC2H2
-0.00687676	noC2H2
-0.0325419	noC2H2
-0.225245	noC2H2
-0.2015	noC2H2
0.0519539	noC2H2
0.258022	noC2H2
0.0168724	noC2H2
-0.166153	noC2H2
-0.00476098	noC2H2
-0.251253	noC2H2
-0.490731	noC2H2
0.121747	noC2H2
0.110711	noC2H2
0.0548516	noC2H2
-0.287448	noC2H2
-0.0602947	noC2H2
-0.00163598	noC2H2
-0.398517	noC2H2
0.300764	noC2H2
0.110355	noC2H2
-0.166196	noC2H2
-0.256063	noC2H2
-0.0562668	noC2H2
0.0437536	noC2H2
-0.12692	noC2H2
-0.048723	noC2H2
-0.29027	noC2H2
-0.0504231	noC2H2
-0.445074	noC2H2
-0.0693329	noC2H2
0.309656	noC2H2
-0.415107	noC2H2
0.483268	noC2H2
0.331499	noC2H2
0.047728	noC2H2
-0.0230042	noC2H2
0.0823967	noC2H2
0.978616	noC2H2
0.390372	noC2H2
-0.211515	noC2H2
-3.15954	noC2H2
-0.148923	noC2H2
-0.285928	noC2H2
0.772773	noC2H2
0.0122227	noC2H2
3.13375	noC2H2
0.129808	noC2H2
-0.239966	noC2H2
-0.0270059	noC2H2
-0.421598	noC2H2
0.0989699	noC2H2
0.175496	noC2H2
-0.000464002	noC2H2
0.2425	noC2H2
-0.379831	noC2H2
0.498486	noC2H2
0.114201	noC2H2
0.950265	noC2H2
-0.369877	noC2H2
0.00914912	noC2H2
-0.497554	noC2H2
-0.0417601	noC2H2
1.25368	noC2H2
-0.156033	noC2H2
-0.0222593	noC2H2
0.405087	noC2H2
0.304837	noC2H2
-0.110114	noC2H2
-0.268133	noC2H2
2.89643	noC2H2
-0.00919602	noC2H2
-0.236909	noC2H2
0.0121116	noC2H2
0.373899	noC2H2
-0.966505	noC2H2
-0.0154874	noC2H2
-0.103756	noC2H2
0.307415	noC2H2
0.123372	noC2H2
-0.208856	noC2H2
-0.0108548	noC2H2
0.163266	noC2H2
-1.85767	noC2H2
1.66814	noC2H2
0.1655	noC2H2
-0.0253581	noC2H2
-0.444812	noC2H2
-0.360215	noC2H2
-0.2354	noC2H2
-0.715886	noC2H2
-0.0946633	noC2H2
0.435567	noC2H2
2.85396	noC2H2
0.206	noC2H2
-0.515617	noC2H2
0.234977	noC2H2
0.335159	noC2H2
-0.551657	noC2H2
2.65614	noC2H2
-0.347417	noC2H2
0.424805	noC2H2
0.0120887	noC2H2
0.318681	noC2H2
-0.0290818	noC2H2
-0.703011	noC2H2
0.0318181	noC2H2
0.217082	noC2H2
0.328556	noC2H2
0.213345	noC2H2
-0.0440111	noC2H2
0.501304	noC2H2
0.00291516	noC2H2
-0.0290181	noC2H2
0.32834	noC2H2
0.312038	noC2H2
0.165543	noC2H2
0.141544	noC2H2
-0.873684	noC2H2
-0.0318909	noC2H2
-0.36895	noC2H2
-0.0195318	noC2H2
0.100079	noC2H2
-0.215338	noC2H2
-0.0469256	noC2H2
-0.117546	noC2H2
-0.243011	noC2H2
0.125321	noC2H2
-0.455641	noC2H2
0.135999	noC2H2
0.182651	noC2H2
0.767896	noC2H2
0.208645	noC2H2
-0.464059	noC2H2
-0.296029	noC2H2
2.5933	noC2H2
-0.308124	noC2H2
0.2359	noC2H2
0.273568	noC2H2
0.0200204	noC2H2
0.236664	noC2H2
-0.300739	noC2H2
0.0247489	noC2H2
-0.357044	noC2H2
-0.365382	noC2H2
-0.0853192	noC2H2
0.126599	noC2H2
-2.77777	noC2H2
0.00719463	noC2H2
2.57271	noC2H2
2.43637	noC2H2
-0.0776694	noC2H2
-0.615336	noC2H2
-0.083215	noC2H2
0.0447811	noC2H2
-0.131119	noC2H2
2.40463	noC2H2
0.219309	noC2H2
0.320688	noC2H2
0.0946736	noC2H2
-0.265102	noC2H2
0.0379057	noC2H2
-0.436462	noC2H2
0.400649	noC2H2
0.368689	noC2H2
-0.0487621	noC2H2
0.0451106	noC2H2
0.154561	noC2H2
-0.540761	noC2H2
0.130068	noC2H2
0.0628455	noC2H2
-0.265125	noC2H2
0.0434509	noC2H2
-0.056298	noC2H2
-0.768684	noC2H2
0.205045	noC2H2
0.369688	noC2H2
-0.206181	noC2H2
-0.301201	noC2H2
0.0602923	noC2H2
-0.181386	noC2H2
-0.0455078	noC2H2
0.0630874	noC2H2
-0.260269	noC2H2
0.0529349	noC2H2
0.005903	noC2H2
-0.0550606	noC2H2
-1.10338	noC2H2
0.298832	noC2H2
-0.228717	noC2H2
-0.139045	noC2H2
0.408627	noC2H2
0.251721	noC2H2
-0.0494294	noC2H2
0.119113	noC2H2
0.3157	noC2H2
0.249188	noC2H2
-0.0457541	noC2H2
0.0229523	noC2H2
-0.0760636	noC2H2
0.189496	noC2H2
0.302238	noC2H2
0.274358	noC2H2
-0.340549	noC2H2
0.0614831	noC2H2
-0.0632335	noC2H2
0.0470066	noC2H2
0.45642	noC2H2
0.170128	noC2H2
-0.440069	noC2H2
-0.0273813	noC2H2
-0.226571	noC2H2
-0.00970638	noC2H2
-1.17817	noC2H2
-0.0310547	noC2H2
-0.0859361	noC2H2
0.0116427	noC2H2
0.117814	noC2H2
0.178192	noC2H2
0.130683	noC2H2
-0.174233	noC2H2
-0.198238	noC2H2
0.189994	noC2H2
0.26677	noC2H2
-1.05255	noC2H2
2.32371	noC2H2
-0.109521	noC2H2
0.467326	noC2H2
-0.198175	noC2H2
-0.213396	noC2H2
0.00413592	noC2H2
0.296553	noC2H2
-0.0322422	noC2H2
-0.540546	noC2H2
0.232764	noC2H2
-1.39425	noC2H2
-0.739937	noC2H2
0.36219	noC2H2
0.107456	noC2H2
0.0914875	noC2H2
-0.172161	noC2H2
-0.485679	noC2H2
0.485281	noC2H2
-0.141901	noC2H2
-0.0136366	noC2H2
-0.41288	noC2H2
0.213211	noC2H2
-0.348544	noC2H2
0.0426546	noC2H2
0.36212	noC2H2
1.18462	noC2H2
-0.110515	noC2H2
-0.390555	noC2H2
1.28696	noC2H2
-0.0127762	noC2H2
-0.219911	noC2H2
-0.519007	noC2H2
0.208159	noC2H2
-0.171397	noC2H2
-0.0674169	noC2H2
-0.22757	noC2H2
-0.400534	noC2H2
-0.243772	noC2H2
-1.7464	noC2H2
1.56298	noC2H2
0.400649	noC2H2
-0.17404	noC2H2
-0.232206	noC2H2
0.12935	noC2H2
0.0793818	noC2H2
0.272637	noC2H2
-0.453621	noC2H2
0.32951	noC2H2
-0.0888791	noC2H2
-0.0745458	noC2H2
0.0108941	noC2H2
-0.139826	noC2H2
0.327804	noC2H2
0.181048	noC2H2
0.311169	noC2H2
-0.603262	noC2H2
0.105628	noC2H2
-0.394644	noC2H2
-0.221391	noC2H2
0.30666	noC2H2
-0.290233	noC2H2
0.0417887	noC2H2
-0.378788	noC2H2
0.00926366	noC2H2
0.0470678	noC2H2
-0.0759152	noC2H2
0.156044	noC2H2
-0.37834	noC2H2
-0.189499	noC2H2
0.0479319	noC2H2
0.029995	noC2H2
0.0429613	noC2H2
-0.154974	noC2H2
-0.128973	noC2H2
0.0546905	noC2H2
-0.396637	noC2H2
-0.0692864	noC2H2
-0.577716	noC2H2
0.0461701	noC2H2
-0.211003	noC2H2
-0.0543663	noC2H2
0.125579	noC2H2
2.15499	noC2H2
-0.209472	noC2H2
-0.443567	noC2H2
-0.0392165	noC2H2
-1.23597	noC2H2
0.11806	noC2H2
0.157975	noC2H2
-0.908194	noC2H2
0.00247393	noC2H2
2.11562	noC2H2
-0.806737	noC2H2
0.336268	noC2H2
-0.0650749	noC2H2
0.0761492	noC2H2
-0.0836159	noC2H2
-0.607714	noC2H2
-0.290707	noC2H2
-0.224411	noC2H2
0.0137518	noC2H2
0.0646559	noC2H2
-0.23075	noC2H2
-0.208611	noC2H2
0.0344131	noC2H2
-0.593225	noC2H2
-0.128359	noC2H2
-0.09106	noC2H2
0.0687842	noC2H2
-0.0488651	noC2H2
-0.0972658	noC2H2
0.149838	noC2H2
-0.187966	noC2H2
-0.338419	noC2H2
-0.265783	noC2H2
0.0304307	noC2H2
0.573899	noC2H2
0.202865	noC2H2
-0.61906	noC2H2
0.130194	noC2H2
0.123996	noC2H2
0.019664	noC2H2
0.028039	noC2H2
0.00451182	noC2H2
0.0573028	noC2H2
-0.189823	noC2H2
-0.80085	noC2H2
0.00341293	noC2H2
-0.357133	noC2H2
0.356214	noC2H2
-0.231926	noC2H2
0.237601	noC2H2
-0.264261	noC2H2
-0.248342	noC2H2
0.529528	noC2H2
0.134855	noC2H2
0.0756162	noC2H2
0.214528	noC2H2
-0.249428	noC2H2
-0.26944	noC2H2
0.0735446	noC2H2
-0.202367	noC2H2
-0.204448	noC2H2
-0.269824	noC2H2
0.763558	noC2H2
0.0836442	noC2H2
-1.09985	noC2H2
0.00997007	noC2H2
0.207984	noC2H2
0.406838	noC2H2
0.100673	noC2H2
-0.142483	noC2H2
0.207891	noC2H2
-0.153809	noC2H2
0.0481786	noC2H2
-0.59797	noC2H2
2.08496	noC2H2
-0.12894	noC2H2
-0.00485534	noC2H2
0.0385233	noC2H2
0.065794	noC2H2
0.103642	noC2H2
0.847828	noC2H2
0.0245243	noC2H2
-0.315709	noC2H2
-0.671779	noC2H2
0.127947	noC2H2
-0.77395	noC2H2
2.01298	noC2H2
-0.149303	noC2H2
-0.151935	noC2H2
0.558485	noC2H2
0.142612	noC2H2
-0.145799	noC2H2
0.463154	noC2H2
0.0502907	noC2H2
0.0463019	noC2H2
0.0385414	noC2H2
-0.678194	noC2H2
-0.00179807	noC2H2
0.0453499	noC2H2
0.0959544	noC2H2
-0.563456	noC2H2
0.102747	noC2H2
0.151495	noC2H2
0.254082	noC2H2
0.220255	noC2H2
-0.00560336	noC2H2
0.0350747	noC2H2
0.0148758	noC2H2
-0.252092	noC2H2
0.0739508	noC2H2
0.0784912	noC2H2
-0.256281	noC2H2
0.358436	noC2H2
-0.103482	noC2H2
-0.459995	noC2H2
0.0281074	noC2H2
-0.331942	noC2H2
0.177832	noC2H2
-0.0350723	noC2H2
-0.227322	noC2H2
0.429012	noC2H2
1.35737	noC2H2
-0.132106	noC2H2
-0.423295	noC2H2
-0.450239	noC2H2
-0.152451	noC2H2
-0.383285	noC2H2
-0.0207324	noC2H2
0.205064	noC2H2
0.156167	noC2H2
-0.0423586	noC2H2
-0.171588	noC2H2
-0.275303	noC2H2
0.04353	noC2H2
0.0981983	noC2H2
0.69359	noC2H2
-0.909316	noC2H2
0.0363462	noC2H2
-0.639555	noC2H2
0.062898	noC2H2
0.751719	noC2H2
0.0909876	noC2H2
-0.0764211	noC2H2
-0.0209177	noC2H2
-0.192931	noC2H2
0.115124	noC2H2
-0.0773745	noC2H2
0.0804148	noC2H2
-0.28167	noC2H2
0.104986	noC2H2
-0.23945	noC2H2
0.166175	noC2H2
-0.61605	noC2H2
0.0123973	noC2H2
-0.249339	noC2H2
0.416605	noC2H2
0.143924	noC2H2
-2.30539	noC2H2
0.355779	noC2H2
-0.0430062	noC2H2
-0.3029	noC2H2
0.134	noC2H2
-0.380757	noC2H2
0.120995	noC2H2
0.114708	noC2H2
-0.197822	noC2H2
-0.105103	noC2H2
-0.146393	noC2H2
-0.154283	noC2H2
-0.0514997	noC2H2
0.561584	noC2H2
0.161202	noC2H2
0.567325	noC2H2
-0.43479	noC2H2
-0.0278164	noC2H2
1.94747	noC2H2
0.0944147	noC2H2
-0.0388954	noC2H2
-0.108687	noC2H2
-0.206569	noC2H2
0.0833234	noC2H2
1.8971	noC2H2
0.102986	noC2H2
-0.439439	noC2H2
-0.713069	noC2H2
-0.49131	noC2H2
0.398725	noC2H2
-0.230901	noC2H2
-0.789184	noC2H2
-0.0476941	noC2H2
-1.1335	noC2H2
0.784729	noC2H2
-1.34873	noC2H2
-0.0445432	noC2H2
-0.167285	noC2H2
0.00618575	noC2H2
0.0299094	noC2H2
-0.187273	noC2H2
-0.0623581	noC2H2
0.256699	noC2H2
-0.0303512	noC2H2
-0.541107	noC2H2
0.143684	noC2H2
-0.07121	noC2H2
0.119596	noC2H2
-0.322212	noC2H2
-0.147066	noC2H2
-0.159736	noC2H2
0.372085	noC2H2
-0.11184	noC2H2
0.504443	noC2H2
-0.516986	noC2H2
1.84686	noC2H2
-0.144252	noC2H2
0.160952	noC2H2
0.1231	noC2H2
-0.256609	noC2H2
-0.0785771	noC2H2
0.0018435	noC2H2
-0.00275328	noC2H2
-0.299108	noC2H2
-0.247669	noC2H2
0.467036	noC2H2
-0.147938	noC2H2
-0.423735	noC2H2
-0.172835	noC2H2
0.192796	noC2H2
-0.176212	noC2H2
-0.43063	noC2H2
0.0835978	noC2H2
-0.140027	noC2H2
-3.68886	noC2H2
0.484124	noC2H2
0.592589	noC2H2
0.0885222	noC2H2
-0.34482	noC2H2
-0.0827157	noC2H2
-0.0798214	noC2H2
-0.180909	noC2H2
-0.124722	noC2H2
-0.131759	noC2H2
0.139849	noC2H2
0.94622	noC2H2
0.203162	noC2H2
-0.214559	noC2H2
-0.0824782	noC2H2
-0.649653	noC2H2
1.83961	noC2H2
0.0472552	noC2H2
-0.259591	noC2H2
-0.95443	noC2H2
-0.472306	noC2H2
0.736467	noC2H2
-0.0737348	noC2H2
-0.217976	noC2H2
-0.285989	noC2H2
0.0460052	noC2H2
0.0923304	noC2H2
0.0260912	noC2H2
-0.0597522	noC2H2
-0.0210229	noC2H2
0.0651202	noC2H2
-0.0291901	noC2H2
-0.0848737	noC2H2
0.393846	noC2H2
-0.597015	noC2H2
-0.357052	noC2H2
0.491026	noC2H2
0.143157	noC2H2
-0.20797	noC2H2
-0.18108	noC2H2
0.79943	noC2H2
-0.026046	noC2H2
0.0837311	noC2H2
-0.146493	noC2H2
-0.628247	noC2H2
0.443218	noC2H2
0.432509	noC2H2
0.445626	noC2H2
0.118404	noC2H2
0.000491555	noC2H2
-0.132801	noC2H2
-0.676006	noC2H2
-0.0995306	noC2H2
0.232936	noC2H2
-0.177397	noC2H2
-0.0049854	noC2H2
-0.312795	noC2H2
0.159746	noC2H2
-0.486699	noC2H2
0.0457671	noC2H2
-0.479913	noC2H2
-0.41408	noC2H2
-0.263992	noC2H2
0.0917105	noC2H2
-0.0947179	noC2H2
0.0221192	noC2H2
0.337924	noC2H2
-0.237519	noC2H2
-0.541919	noC2H2
0.00795014	noC2H2
-0.0172479	noC2H2
0.144522	noC2H2
-0.0261427	noC2H2
-0.351496	noC2H2
-0.437069	noC2H2
-0.116822	noC2H2
0.544314	noC2H2
-0.664295	noC2H2
0.402119	noC2H2
-0.218179	noC2H2
-0.701239	noC2H2
0.0536637	noC2H2
-0.079631	noC2H2
-0.108599	noC2H2
-0.0466643	noC2H2
-0.143784	noC2H2
0.101006	noC2H2
0.14484	noC2H2
-1.00309	noC2H2
0.120198	noC2H2
0.266716	noC2H2
0.38199	noC2H2
-0.136993	noC2H2
0.00719102	noC2H2
0.264805	noC2H2
-0.358313	noC2H2
-0.27483	noC2H2
-0.366545	noC2H2
0.380036	noC2H2
0.519732	noC2H2
0.099094	noC2H2
-0.0338639	noC2H2
0.551719	noC2H2
-0.0584509	noC2H2
-0.227675	noC2H2
-0.374623	noC2H2
-0.156268	noC2H2
0.00250606	noC2H2
0.0982261	noC2H2
-0.0628892	noC2H2
-0.757744	noC2H2
0.105567	noC2H2
-0.777704	noC2H2
-0.0379279	noC2H2
-0.1858	noC2H2
0.256374	noC2H2
-0.441144	noC2H2
-0.901347	noC2H2
0.32317	noC2H2
-0.128829	noC2H2
-0.0300293	noC2H2
-0.405064	noC2H2
0.136613	noC2H2
-0.12646	noC2H2
0.144187	noC2H2
-0.0653599	noC2H2
0.236659	noC2H2
1.1379	noC2H2
-0.261158	noC2H2
-0.00703438	noC2H2
-0.23836	noC2H2
0.126775	noC2H2
-0.0323854	noC2H2
0.0204246	noC2H2
0.187599	noC2H2
-0.211761	noC2H2
0.119161	noC2H2
-0.164412	noC2H2
0.234802	noC2H2
-0.332456	noC2H2
-1.17054	noC2H2
0.0472924	noC2H2
0.150434	noC2H2
1.8329	noC2H2
0.00555894	noC2H2
0.318688	noC2H2
0.583904	noC2H2
-0.19728	noC2H2
0.951095	noC2H2
-0.0206848	noC2H2
0.225663	noC2H2
-0.162535	noC2H2
-0.338065	noC2H2
-0.195924	noC2H2
-0.220155	noC2H2
0.229705	noC2H2
-0.0427035	noC2H2
-0.620941	noC2H2
0.0649078	noC2H2
-0.113558	noC2H2
-0.579309	noC2H2
0.128939	noC2H2
0.07055	noC2H2
0.893512	noC2H2
0.140928	noC2H2
0.189306	noC2H2
0.0756225	noC2H2
-0.35613	noC2H2
0.463916	noC2H2
0.0432262	noC2H2
0.765984	noC2H2
-0.121084	noC2H2
0.00781808	noC2H2
-0.701196	noC2H2
0.0680746	noC2H2
-0.235061	noC2H2
0.205907	noC2H2
0.13225	noC2H2
-0.885933	noC2H2
-0.507855	noC2H2
-0.118843	noC2H2
0.584978	noC2H2
-0.0189734	noC2H2
-0.140997	noC2H2
0.00799169	noC2H2
-0.0952927	noC2H2
0.0958412	noC2H2
0.314618	noC2H2
0.0781201	noC2H2
0.893204	noC2H2
-0.372736	noC2H2
-0.13424	noC2H2
1.79268	noC2H2
-0.217404	noC2H2
-0.515893	noC2H2
0.044359	noC2H2
0.20696	noC2H2
0.140976	noC2H2
-0.0421238	noC2H2
-0.104256	noC2H2
-0.144345	noC2H2
-0.014578	noC2H2
0.401199	noC2H2
0.14045	noC2H2
1.85422	noC2H2
0.411341	noC2H2
0.0354772	noC2H2
2.69278	noC2H2
0.462875	noC2H2
0.60175	noC2H2
0.0938391	noC2H2
-0.311838	noC2H2
-0.134197	noC2H2
1.75015	noC2H2
-0.0578154	noC2H2
1.003	noC2H2
0.0407655	noC2H2
0.190004	noC2H2
-0.0676921	noC2H2
-0.0505937	noC2H2
0.176306	noC2H2
0.109496	noC2H2
0.249235	noC2H2
-0.0877119	noC2H2
0.230516	noC2H2
0.0336426	noC2H2
-0.200819	noC2H2
0.221641	noC2H2
0.218991	noC2H2
0.125174	noC2H2
-0.045393	noC2H2
-0.10553	noC2H2
1.08804	noC2H2
0.123953	noC2H2
0.428484	noC2H2
-0.0891969	noC2H2
0.611541	noC2H2
0.0052516	noC2H2
0.049513	noC2H2
0.231643	noC2H2
-0.152648	noC2H2
-0.122411	noC2H2
-0.164753	noC2H2
-0.000114711	noC2H2
-0.261937	noC2H2
-0.00891224	noC2H2
-0.216443	noC2H2
-0.230928	noC2H2
-0.167676	noC2H2
-5.94817	noC2H2
0.0360918	noC2H2
0.0583363	noC2H2
0.00610879	noC2H2
0.166365	noC2H2
0.177677	noC2H2
-1.07659	noC2H2
0.0885651	noC2H2
-0.44712	noC2H2
0.0132027	noC2H2
-0.375618	noC2H2
0.230997	noC2H2
0.125351	noC2H2
0.144861	noC2H2
-0.0879253	noC2H2
-0.121293	noC2H2
-0.259373	noC2H2
-0.00473721	noC2H2
-0.283806	noC2H2
-0.666014	noC2H2
-0.821567	noC2H2
0.0114277	noC2H2
0.153756	noC2H2
-0.123493	noC2H2
-0.271379	noC2H2
-0.629611	noC2H2
0.443015	noC2H2
-0.189891	noC2H2
-0.488874	noC2H2
-0.220524	noC2H2
0.293789	noC2H2
-0.191437	noC2H2
-0.603356	noC2H2
0.127353	noC2H2
-0.0754455	noC2H2
-0.0384342	noC2H2
0.413757	noC2H2
-0.125605	noC2H2
0.0256589	noC2H2
1.07592	noC2H2
-0.334231	noC2H2
0.0273887	noC2H2
-0.52833	noC2H2
0.15224	noC2H2
-0.755431	noC2H2
-0.52704	noC2H2
1.11276	noC2H2
0.202886	noC2H2
-0.75203	noC2H2
-0.917281	noC2H2
-0.42031	noC2H2
0.1349	noC2H2
1.09195	noC2H2
-0.199004	noC2H2
0.0534087	noC2H2
0.0269816	noC2H2
0.0873162	noC2H2
0.301001	noC2H2
-0.667864	noC2H2
-0.963818	noC2H2
-0.33628	noC2H2
0.0929222	noC2H2
-0.138965	noC2H2
-0.156123	noC2H2
-0.329467	noC2H2
-0.301151	noC2H2
0.205348	noC2H2
-0.0100064	noC2H2
-0.134028	noC2H2
0.0656235	noC2H2
-0.102339	noC2H2
0.089309	noC2H2
0.0031247	noC2H2
-0.215726	noC2H2
1.5674	noC2H2
0.0417909	noC2H2
0.830512	noC2H2
-0.355856	noC2H2
-0.260403	noC2H2
0.339488	noC2H2
-0.242279	noC2H2
-1.00284	noC2H2
0.310692	noC2H2
-0.267358	noC2H2
0.768268	noC2H2
0.275995	noC2H2
0.109913	noC2H2
-0.272687	noC2H2
-0.315803	noC2H2
-0.242158	noC2H2
-1.2801	noC2H2
-0.829313	noC2H2
0.205796	noC2H2
1.53611	noC2H2
-0.178567	noC2H2
0.593686	noC2H2
0.561256	noC2H2
0.0953448	noC2H2
0.367594	noC2H2
-1.14378	noC2H2
0.886791	noC2H2
-0.111358	noC2H2
0.122002	noC2H2
0.522755	noC2H2
-0.0010263	noC2H2
0.263611	noC2H2
-0.108387	noC2H2
-0.0390903	noC2H2
0.0948174	noC2H2
0.0690275	noC2H2
-1.2946	noC2H2
0.121067	noC2H2
-0.0212964	noC2H2
0.348617	noC2H2
-0.0767065	noC2H2
0.0246288	noC2H2
0.171007	noC2H2
0.522634	noC2H2
-0.671951	noC2H2
0.0418613	noC2H2
-0.0127302	noC2H2
0.0489897	noC2H2
-0.527898	noC2H2
-0.0313849	noC2H2
0.12416	noC2H2
0.208227	noC2H2
-0.821407	noC2H2
-0.081529	noC2H2
0.0705657	noC2H2
-0.331835	noC2H2
0.707399	noC2H2
0.538238	noC2H2
0.212032	noC2H2
0.192685	noC2H2
-0.527496	noC2H2
-0.765012	noC2H2
0.330662	noC2H2
-0.0696497	noC2H2
-0.931314	noC2H2
0.371718	noC2H2
0.156993	noC2H2
-0.381134	noC2H2
-0.0271625	noC2H2
0.46259	noC2H2
0.80344	noC2H2
-0.512985	noC2H2
-0.343625	noC2H2
-0.206542	noC2H2
0.450157	noC2H2
-0.279673	noC2H2
0.150002	noC2H2
-0.365242	noC2H2
-0.149666	noC2H2
-0.492872	noC2H2
0.0429983	noC2H2
0.298205	noC2H2
0.0192203	noC2H2
-0.0817946	noC2H2
0.0623004	noC2H2
-0.114628	noC2H2
0.877982	noC2H2
-0.281939	noC2H2
-0.207305	noC2H2
0.122248	noC2H2
-0.00257513	noC2H2
-0.101143	noC2H2
-0.366829	noC2H2
0.136677	noC2H2
0.106748	noC2H2
0.398154	noC2H2
-0.119159	noC2H2
-0.216173	noC2H2
-0.464441	noC2H2
-0.492531	noC2H2
-0.176609	noC2H2
0.494621	noC2H2
0.096159	noC2H2
0.0687934	noC2H2
-0.148458	noC2H2
0.00307307	noC2H2
-0.351793	noC2H2
-0.503109	noC2H2
0.353281	noC2H2
0.0956882	noC2H2
0.570668	noC2H2
0.0142612	noC2H2
-0.105689	noC2H2
0.165937	noC2H2
-0.114126	noC2H2
0.804001	noC2H2
0.0821099	noC2H2
0.196613	noC2H2
-0.224316	noC2H2
-0.149954	noC2H2
-0.599041	noC2H2
-0.189322	noC2H2
-0.664946	noC2H2
0.0531345	noC2H2
0.163546	noC2H2
-0.327025	noC2H2
0.207469	noC2H2
-0.39008	noC2H2
-0.068348	noC2H2
-0.0877458	noC2H2
-0.309076	noC2H2
0.00736192	noC2H2
0.0991512	noC2H2
0.0256974	noC2H2
-0.00406377	noC2H2
-0.385509	noC2H2
-0.00903719	noC2H2
0.269753	noC2H2
2.25319	noC2H2
-0.352536	noC2H2
-0.079962	noC2H2
0.00964632	noC2H2
-0.0265834	noC2H2
-1.02661	noC2H2
-0.0911983	noC2H2
-0.0159682	noC2H2
0.133763	noC2H2
-0.079157	noC2H2
0.428968	noC2H2
0.564356	noC2H2
-0.0361934	noC2H2
-0.2973	noC2H2
0.0767375	noC2H2
-0.0302264	noC2H2
0.0291611	noC2H2
-1.80791	noC2H2
0.0227629	noC2H2
0.355212	noC2H2
0.0121418	noC2H2
0.119983	noC2H2
0.26501	noC2H2
0.285917	noC2H2
-0.405965	noC2H2
-0.00801512	noC2H2
-0.106691	noC2H2
-0.129678	noC2H2
0.15044	noC2H2
0.00619339	noC2H2
1.41744	noC2H2
-0.169568	noC2H2
0.132983	noC2H2
-0.605433	noC2H2
0.862207	noC2H2
-0.567167	noC2H2
0.0397233	noC2H2
0.103566	noC2H2
-0.0623877	noC2H2
0.03321	noC2H2
-0.0135071	noC2H2
0.201036	noC2H2
-0.238431	noC2H2
-0.468783	noC2H2
0.142813	noC2H2
-0.0687811	noC2H2
-0.0730325	noC2H2
0.193108	noC2H2
-0.123528	noC2H2
-0.24087	noC2H2
-0.0981546	noC2H2
0.0918805	noC2H2
0.312716	noC2H2
0.193202	noC2H2
-1.80952	noC2H2
-0.144442	noC2H2
-0.169455	noC2H2
-0.069944	noC2H2
-0.509369	noC2H2
-0.0298978	noC2H2
0.629111	noC2H2
0.448699	noC2H2
0.128661	noC2H2
-0.36764	noC2H2
-0.0935145	noC2H2
-0.0185734	noC2H2
0.047931	noC2H2
0.665222	noC2H2
0.0365908	noC2H2
0.462661	noC2H2
0.25492	noC2H2
-0.464519	noC2H2
-0.0458384	noC2H2
-0.187754	noC2H2
-0.0438033	noC2H2
0.137891	noC2H2
0.00880328	noC2H2
0.0739302	noC2H2
0.72919	noC2H2
-0.190361	noC2H2
0.0480595	noC2H2
-0.0201223	noC2H2
-0.0467666	noC2H2
-0.444637	noC2H2
0.20077	noC2H2
0.25515	noC2H2
-1.79346	noC2H2
0.112977	noC2H2
-0.071854	noC2H2
-0.0231977	noC2H2
0.159964	noC2H2
-1.34009	noC2H2
-0.0973461	noC2H2
-0.123466	noC2H2
-0.062707	noC2H2
1.39864	noC2H2
-0.00407513	noC2H2
-0.112595	noC2H2
-0.213667	noC2H2
0.491073	noC2H2
0.0086469	noC2H2
-0.621723	noC2H2
-0.289988	noC2H2
0.00280534	noC2H2
0.0379303	noC2H2
-0.446443	noC2H2
0.0585049	noC2H2
0.806029	noC2H2
0.190476	noC2H2
0.180088	noC2H2
-0.524741	noC2H2
0.9645	noC2H2
-0.579016	noC2H2
0.201258	noC2H2
-0.275729	noC2H2
-0.0486109	noC2H2
-0.381873	noC2H2
-0.262414	noC2H2
-0.999854	noC2H2
-0.28731	noC2H2
-0.473394	noC2H2
0.0117747	noC2H2
-0.0838114	noC2H2
0.197552	noC2H2
0.853247	noC2H2
-0.164583	noC2H2
0.00752099	noC2H2
-1.13522	noC2H2
0.538493	noC2H2
-0.256645	noC2H2
0.143821	noC2H2
-0.248122	noC2H2
-0.226049	noC2H2
-1.29321	noC2H2
0.237065	noC2H2
0.0302379	noC2H2
-0.1562	noC2H2
-0.826556	noC2H2
-0.0947149	noC2H2
0.546976	noC2H2
0.0855745	noC2H2
-0.209097	noC2H2
-0.416682	noC2H2
0.10518	noC2H2
-1.15875	noC2H2
0.0979411	noC2H2
-0.098789	noC2H2
0.219818	noC2H2
0.599208	noC2H2
0.145072	noC2H2
0.287317	noC2H2
-0.147862	noC2H2
-0.167819	noC2H2
0.0224387	noC2H2
0.0790135	noC2H2
0.223426	noC2H2
-0.227196	noC2H2
0.576855	noC2H2
-0.197459	noC2H2
0.0543655	noC2H2
-0.0968192	noC2H2
-0.00748459	noC2H2
0.167242	noC2H2
-0.337139	noC2H2
0.0170096	noC2H2
0.525708	noC2H2
-0.261584	noC2H2
1.34204	noC2H2
0.157272	noC2H2
-0.195711	noC2H2
0.434537	noC2H2
0.221003	noC2H2
-0.104058	noC2H2
-0.298834	noC2H2
-0.285882	noC2H2
0.355	noC2H2
-0.0500406	noC2H2
0.147581	noC2H2
-0.258804	noC2H2
-0.159481	noC2H2
0.174468	noC2H2
0.0671344	noC2H2
0.173273	noC2H2
-0.500037	noC2H2
-0.317236	noC2H2
0.0539256	noC2H2
0.119181	noC2H2
0.124584	noC2H2
-0.0275077	noC2H2
0.0630196	noC2H2
-1.39824	noC2H2
-0.659393	noC2H2
-0.459083	noC2H2
-0.482394	noC2H2
2.54863	noC2H2
0.12385	noC2H2
-0.250336	noC2H2
-0.79352	noC2H2
0.0824132	noC2H2
0.125876	noC2H2
-0.234356	noC2H2
-0.0101689	noC2H2
0.545199	noC2H2
-0.292935	noC2H2
0.33321	noC2H2
-0.940209	noC2H2
-0.218973	noC2H2
0.507618	noC2H2
0.481067	noC2H2
0.0406439	noC2H2
0.959707	noC2H2
-0.140424	noC2H2
-0.741378	noC2H2
0.256184	noC2H2
-1.2003	noC2H2
0.0551594	noC2H2
-0.00938043	noC2H2
0.140997	noC2H2
0.115488	noC2H2
0.176698	noC2H2
-1.67055	noC2H2
-0.00563451	noC2H2
-0.0812724	noC2H2
-0.357838	noC2H2
-0.0880454	noC2H2
0.14431	noC2H2
1.32187	noC2H2
0.113346	noC2H2
0.0594346	noC2H2
0.065977	noC2H2
0.159368	noC2H2
0.179717	noC2H2
0.0860132	noC2H2
0.0843984	noC2H2
-0.420893	noC2H2
-0.0786791	noC2H2
-0.164952	noC2H2
0.0342591	noC2H2
0.200091	noC2H2
-0.0303041	noC2H2
0.168572	noC2H2
-0.16715	noC2H2
0.238393	noC2H2
-0.650793	noC2H2
-0.0259813	noC2H2
0.0222783	noC2H2
0.100873	noC2H2
-0.363606	noC2H2
0.0641962	noC2H2
-0.587325	noC2H2
-0.670284	noC2H2
-0.000779656	noC2H2
-0.399544	noC2H2
0.117654	noC2H2
0.0300426	noC2H2
0.144605	noC2H2
0.056594	noC2H2
0.0791727	noC2H2
0.0761662	noC2H2
-0.59229	noC2H2
0.0188622	noC2H2
-1.34214	noC2H2
-0.319292	noC2H2
5.38798	noC2H2
-0.383858	noC2H2
-0.45709	noC2H2
0.314979	noC2H2
0.280503	noC2H2
0.132458	noC2H2
0.165112	noC2H2
-0.225656	noC2H2
0.658417	noC2H2
-0.239517	noC2H2
-0.290474	noC2H2
0.0323799	noC2H2
0.426856	noC2H2
0.82778	noC2H2
-0.131067	noC2H2
0.0231628	noC2H2
-0.138661	noC2H2
-0.196274	noC2H2
-0.335532	noC2H2
0.176695	noC2H2
-0.250939	noC2H2
0.0679509	noC2H2
-0.0392907	noC2H2
0.506715	noC2H2
0.152378	noC2H2
0.93168	noC2H2
0.0609158	noC2H2
0.0487994	noC2H2
0.223863	noC2H2
0.397627	noC2H2
0.38261	noC2H2
0.0109349	noC2H2
-0.120806	noC2H2
0.182675	noC2H2
0.0112169	noC2H2
-0.198421	noC2H2
-0.0948476	noC2H2
-0.114163	noC2H2
-0.100761	noC2H2
-0.207821	noC2H2
-0.158877	noC2H2
-0.0629299	noC2H2
-1.21512	noC2H2
0.216608	noC2H2
0.180857	noC2H2
0.0422915	noC2H2
-0.418671	noC2H2
0.100537	noC2H2
-0.0258947	noC2H2
0.0573813	noC2H2
1.26441	noC2H2
0.0557618	noC2H2
0.0437742	noC2H2
0.0079276	noC2H2
-0.105276	noC2H2
0.220515	noC2H2
-0.304727	noC2H2
0.0415785	noC2H2
-0.124145	noC2H2
0.0534034	noC2H2
0.456596	noC2H2
0.1792	noC2H2
0.694317	noC2H2
-0.245415	noC2H2
0.119252	noC2H2
-0.20758	noC2H2
-0.0351669	noC2H2
-0.125626	noC2H2
0.050293	noC2H2
0.284951	noC2H2
0.0544504	noC2H2
-0.338966	noC2H2
-2.56606	noC2H2
-0.121428	noC2H2
0.667881	noC2H2
0.0179357	noC2H2
0.0845531	noC2H2
0.0109093	noC2H2
0.0525449	noC2H2
0.491841	noC2H2
-0.0826745	noC2H2
-0.0995125	noC2H2
-1.67723	noC2H2
-0.0163975	noC2H2
-0.0471999	noC2H2
-0.31489	noC2H2
-0.0308386	noC2H2
0.363663	noC2H2
0.253231	noC2H2
1.26654	noC2H2
-0.234726	noC2H2
-0.782078	noC2H2
-0.06914	noC2H2
0.037397	noC2H2
-0.717571	noC2H2
-0.0448449	noC2H2
0.0482571	noC2H2
-3.30729	noC2H2
-1.73876	noC2H2
-0.42261	noC2H2
-0.502283	noC2H2
1.24561	noC2H2
-0.189971	noC2H2
-0.0180057	noC2H2
0.212487	noC2H2
-0.446661	noC2H2
0.0419274	noC2H2
-0.0267477	noC2H2
-0.402995	noC2H2
1.58724	noC2H2
0.175687	noC2H2
0.271585	noC2H2
-0.153058	noC2H2
-0.257069	noC2H2
-2.09064	noC2H2
-0.582146	noC2H2
-0.261686	noC2H2
1.23162	noC2H2
0.0487431	noC2H2
0.15996	noC2H2
0.115743	noC2H2
-0.0412975	noC2H2
0.00630081	noC2H2
0.0785782	noC2H2
-1.16996	noC2H2
0.0483729	noC2H2
0.212007	noC2H2
-0.214455	noC2H2
0.0174432	noC2H2
0.173156	noC2H2
-0.532782	noC2H2
0.164339	noC2H2
0.268113	noC2H2
-0.224553	noC2H2
0.00252688	noC2H2
0.402857	noC2H2
-0.11611	noC2H2
-0.103313	noC2H2
-0.0903177	noC2H2
0.0596146	noC2H2
-0.0150039	noC2H2
-0.026743	noC2H2
0.0521758	noC2H2
-0.490781	noC2H2
1.6615	noC2H2
0.00625208	noC2H2
0.144827	noC2H2
-0.0273104	noC2H2
-0.314783	noC2H2
1.06493	noC2H2
-0.253487	noC2H2
0.101297	noC2H2
1.20703	noC2H2
0.387693	noC2H2
0.0471427	noC2H2
-0.070781	noC2H2
-0.0531124	noC2H2
0.086418	noC2H2
-0.234776	noC2H2
1.18963	noC2H2
0.273685	noC2H2
0.124371	noC2H2
-0.28425	noC2H2
0.178034	noC2H2
-0.899328	noC2H2
-0.026599	noC2H2
0.138624	noC2H2
-0.214677	noC2H2
[truncated: 13,246 more rows]

[truncated: 38 more sheets: Fig.4B, Fig.4D, Fig.4E, Fig.4F, Fig.5C, Fig.5D, Fig.5G, Fig.5H, Fig.5J, Fig.6B, Fig.6C, Fig.6E, Fig.S1A, Fig.S1B, Fig.S1D-E, Fig.S2A, Fig.S2B-D, Fig.S2E, Fig.S3A-B, Fig.S3C-D …]
